# Supplementary material for: {(E)-4-Hy­droxy-N′-[phen­yl(pyridin-2-yl-κN)methyl­idene]benzohydrazide-κ2 N′,O}bis­(nitrato-κ2 O,O′)copper(II)
Source: Acta Crystallogr Sect E Struct Rep Online. 2012 Jan 11;68(Pt 2):m132–3. doi: 10.1107/S1600536811055772 (PMC3274870; doi:10.1107/S1600536811055772)
Supplement: Supplementary file 1 [file e-68-0m132-sup1.cif]

##############################################################################
#                                                                            #
# This CIF contains the data in a paper accepted for publication in          #
# Acta Crystallographica Section E. It conforms to the requirements of       #
# Notes for Authors for Acta Crystallographica Section E, and has been       #
# peer reviewed under the auspices of the IUCr Commission on Journals.       #
#                                                                            #
# Full details of the Crystallographic Information File format               #
# are given in the paper "The Crystallographic Information File (CIF):       #
# a New Standard Archive File for Crystallography" by S. R. Hall, F. H.      #
# Allen and I. D. Brown [Acta Cryst. (1991), A47, 655-685].                  #
#                                                                            #
# The current version of the core CIF dictionary is obtainable from          #
# ftp://ftp.iucr.org/pub/cif_core.dic.                                       #
#                                                                            #
# Software is freely available for graphical display of the structure(s)     #
# in this CIF. For information consult the CIF software page                 #
# http://www.iucr.org/resources/cif/software.                                #
#                                                                            #
# This file may be used for bona fide research purposes within the           #
# scientific community so long as proper attribution is given to the journal # 
# article from which it was obtained.                                        #
#                                                                            #
##############################################################################
data_I
_audit_creation_method     SHELXL-97
_chemical_name_systematic
;
{(<i>E</i>)-4-Hydroxy-<i>N</i>'-[phenyl(pyridin-2-yl-
\k<i>N</i>)methylidene]benzohydrazide-\k^2^<i>N</i>',<i>O</i>}bis(nitrato-
\k^2^<i>O</i>,<i>O</i>')copper(II)
;
_chemical_name_common     ?
_chemical_formula_moiety     'C19 H15 Cu N5 O8'
_chemical_formula_sum     'C19 H15 Cu N5 O8'
_chemical_formula_iupac     '[Cu (N O3)2 (C19 H15 N3 O2)]'
_chemical_formula_weight     504.91
_chemical_melting_point     ?
_symmetry_cell_setting     triclinic
_symmetry_space_group_name_H-M     'P -1'
_symmetry_space_group_name_Hall     '-P 1'
loop_
    _symmetry_equiv_pos_as_xyz
    'x, y, z'
    '-x, -y, -z'
_cell_length_a     9.881(2)
_cell_length_b     10.373(2)
_cell_length_c     11.964(2)
_cell_angle_alpha     102.51(3)
_cell_angle_beta     105.07(3)
_cell_angle_gamma     111.16(3)
_cell_volume     1036.6(6)
_cell_formula_units_Z     2
_cell_measurement_reflns_used     5533
_cell_measurement_theta_min     1.88
_cell_measurement_theta_max     29.16
_cell_measurement_temperature     298(2)
_exptl_crystal_description     needle
_exptl_crystal_colour     green
_exptl_crystal_size_max     0.30
_exptl_crystal_size_mid     0.15
_exptl_crystal_size_min     0.10
_exptl_crystal_density_diffrn     1.618
_exptl_crystal_density_meas     ?
_exptl_crystal_density_method     'not measured'
_exptl_crystal_F_000     514
_exptl_absorpt_coefficient_mu     1.113
_exptl_absorpt_correction_type     numerical
_exptl_absorpt_process_details     '(X-SHAPE and X-RED32; Stoe & Cie, 2005)'
_exptl_absorpt_correction_T_min     0.7313
_exptl_absorpt_correction_T_max     0.8969
_exptl_special_details     ?
_diffrn_ambient_temperature     298(2)
_diffrn_radiation_type     MoK\a
_diffrn_radiation_wavelength     0.71073
_diffrn_radiation_source     'fine-focus sealed tube'
_diffrn_radiation_monochromator     graphite
_diffrn_measurement_device_type     'Stoe IPDS 2T'
_diffrn_measurement_method     'rotation method'
_diffrn_detector_area_resol_mean     '0.15 mm'
_diffrn_reflns_number     11512
_diffrn_reflns_av_R_equivalents     0.0985
_diffrn_reflns_av_sigmaI/netI     0.0727
_diffrn_reflns_theta_min     1.88
_diffrn_reflns_theta_max     29.16
_diffrn_reflns_theta_full     29.16
_diffrn_measured_fraction_theta_max     0.988
_diffrn_measured_fraction_theta_full     0.988
_diffrn_reflns_limit_h_min     -13
_diffrn_reflns_limit_h_max     13
_diffrn_reflns_limit_k_min     -13
_diffrn_reflns_limit_k_max     14
_diffrn_reflns_limit_l_min     -16
_diffrn_reflns_limit_l_max     16
_diffrn_standards_number     ?
_diffrn_standards_interval_count     ?
_diffrn_standards_interval_time     ?
_diffrn_standards_decay_%     ?
_refine_special_details
;
Refinement of <i>F</i>^2^ against ALL reflections. The weighted <i>R</i>-factor
<i>wR</i> and goodness of fit <i>S</i> are based on <i>F</i>^2^, conventional
<i>R</i>-factors <i>R</i> are based on <i>F</i>, with <i>F</i> set to zero for
negative <i>F</i>^2^. The threshold expression of <i>F</i>^2^ >
\s(<i>F</i>^2^) is used only for calculating <i>R</i>-factors(gt) <i>etc</i>.
and is not relevant to the choice of reflections for refinement.
<i>R</i>-factors based on <i>F</i>^2^ are statistically about twice as large
as those based on <i>F</i>, and <i>R</i>- factors based on ALL data will be
even larger.
;
_reflns_number_total     5533
_reflns_number_gt     4123
_reflns_threshold_expression     I>2\s(I)
_refine_ls_structure_factor_coef     Fsqd
_refine_ls_matrix_type     full
_refine_ls_R_factor_all     0.0763
_refine_ls_R_factor_gt     0.0515
_refine_ls_wR_factor_gt     0.1524
_refine_ls_wR_factor_ref     0.1974
_refine_ls_goodness_of_fit_ref     1.127
_refine_ls_restrained_S_all     1.128
_refine_ls_number_reflns     5533
_refine_ls_number_parameters     303
_refine_ls_number_restraints     1
_refine_ls_hydrogen_treatment     mixed
_refine_ls_weighting_scheme     calc
_refine_ls_weighting_details
                 'calc w=1/[\s^2^(Fo^2^)+(0.1213P)^2^] where P=(Fo^2^+2Fc^2^)/3'
_atom_sites_solution_hydrogens     geom
_atom_sites_solution_primary     direct
_atom_sites_solution_secondary     difmap
_refine_ls_shift/su_max     0.000
_refine_ls_shift/su_mean     0.000
_refine_diff_density_max     0.835
_refine_diff_density_min     -0.643
_refine_ls_extinction_method     none
_refine_ls_extinction_coef     ?
loop_
    _atom_type_symbol
    _atom_type_description
    _atom_type_scat_dispersion_real
    _atom_type_scat_dispersion_imag
    _atom_type_scat_source
    'C' 'C' 0.0033 0.0016
                         'International Tables Vol C Tables 4.2.6.8 and 6.1.1.4'
    'H' 'H' 0.0000 0.0000
                         'International Tables Vol C Tables 4.2.6.8 and 6.1.1.4'
    'N' 'N' 0.0061 0.0033
                         'International Tables Vol C Tables 4.2.6.8 and 6.1.1.4'
    'O' 'O' 0.0106 0.0060
                         'International Tables Vol C Tables 4.2.6.8 and 6.1.1.4'
    'Cu' 'Cu' 0.3201 1.2651
                         'International Tables Vol C Tables 4.2.6.8 and 6.1.1.4'
_computing_data_collection     'X-AREA (Stoe & Cie, 2005)'
_computing_cell_refinement     'X-AREA (Stoe & Cie, 2005)'
_computing_data_reduction     'X-AREA (Stoe & Cie, 2005)'
_computing_structure_solution     'SHELXS97 (Sheldrick, 2008)'
_computing_structure_refinement     'SHELXL97 (Sheldrick, 2008)'
_computing_molecular_graphics     'ORTEP-3 (Farrugia, 1997)'
_computing_publication_material     'WinGX (Farrugia, 1999)'
loop_
    _atom_site_type_symbol
    _atom_site_label
    _atom_site_fract_x
    _atom_site_fract_y
    _atom_site_fract_z
    _atom_site_U_iso_or_equiv
    _atom_site_adp_type
    _atom_site_calc_flag
    _atom_site_refinement_flags
    _atom_site_occupancy
    _atom_site_symmetry_multiplicity
    _atom_site_disorder_assembly
    _atom_site_disorder_group
    Cu Cu1 0.70675(5) -0.09738(4) 0.74518(4) 0.03884(16) Uani d . 1 1 . .
    O O1 0.7184(4) -0.2036(3) 0.5904(2) 0.0440(6) Uani d . 1 1 . .
    O O2 0.6844(5) -0.4026(4) 0.0445(3) 0.0650(9) Uani d . 1 1 . .
    H H2A 0.7540 -0.3520 0.0256 0.098 Uiso calc R 1 1 . .
    O O3 0.4467(4) -0.2228(3) 0.6994(3) 0.0566(7) Uani d . 1 1 . .
    O O4 0.2388(4) -0.1955(4) 0.6201(4) 0.0750(10) Uani d . 1 1 . .
    O O5 0.4417(5) -0.0900(5) 0.5848(4) 0.0811(12) Uani d . 1 1 . .
    O O6 0.7259(3) -0.2248(3) 0.8443(3) 0.0461(6) Uani d . 1 1 . .
    O O7 0.9656(4) -0.1034(4) 0.8623(3) 0.0595(8) Uani d . 1 1 . .
    O O8 0.9127(4) -0.2510(4) 0.9654(3) 0.0644(9) Uani d . 1 1 . .
    N N1 0.7192(4) 0.0659(3) 0.8753(3) 0.0409(6) Uani d . 1 1 . .
    N N2 0.7711(3) 0.0601(3) 0.6788(2) 0.0356(5) Uani d . 1 1 . .
    N N3 0.7779(4) 0.0173(3) 0.5644(3) 0.0400(6) Uani d D 1 1 . .
    N N4 0.3756(4) -0.1701(3) 0.6356(3) 0.0455(7) Uani d . 1 1 . .
    N N5 0.8729(4) -0.1919(4) 0.8921(3) 0.0430(6) Uani d . 1 1 . .
    C C1 0.6978(5) 0.0614(5) 0.9806(4) 0.0528(9) Uani d . 1 1 . .
    H H1 0.6719 -0.0267 0.9963 0.063 Uiso calc R 1 1 . .
    C C2 0.7131(7) 0.1835(6) 1.0667(4) 0.0654(12) Uani d . 1 1 . .
    H H2 0.6984 0.1783 1.1396 0.078 Uiso calc R 1 1 . .
    C C3 0.7503(7) 0.3120(6) 1.0427(5) 0.0703(14) Uani d . 1 1 . .
    H H3 0.7574 0.3945 1.0982 0.084 Uiso calc R 1 1 . .
    C C4 0.7777(6) 0.3203(5) 0.9357(4) 0.0529(9) Uani d . 1 1 . .
    H H4 0.8072 0.4085 0.9202 0.063 Uiso calc R 1 1 . .
    C C5 0.7601(4) 0.1944(4) 0.8529(3) 0.0389(7) Uani d . 1 1 . .
    C C6 0.7855(4) 0.1873(4) 0.7353(3) 0.0365(6) Uani d . 1 1 . .
    C C7 0.8239(4) 0.3152(3) 0.6936(3) 0.0371(6) Uani d . 1 1 . .
    C C8 0.7251(5) 0.3824(4) 0.6785(4) 0.0507(9) Uani d . 1 1 . .
    H H8 0.6321 0.3449 0.6917 0.061 Uiso calc R 1 1 . .
    C C9 0.7662(6) 0.5059(5) 0.6437(5) 0.0605(11) Uani d . 1 1 . .
    H H9 0.6987 0.5493 0.6313 0.073 Uiso calc R 1 1 . .
    C C10 0.9046(6) 0.5646(5) 0.6275(4) 0.0602(11) Uani d . 1 1 . .
    H H10 0.9319 0.6492 0.6066 0.072 Uiso calc R 1 1 . .
    C C11 1.0036(6) 0.4994(5) 0.6419(4) 0.0571(10) Uani d . 1 1 . .
    H H11 1.0977 0.5394 0.6308 0.068 Uiso calc R 1 1 . .
    C C12 0.9617(5) 0.3721(4) 0.6734(4) 0.0480(8) Uani d . 1 1 . .
    H H12 1.0267 0.3257 0.6809 0.058 Uiso calc R 1 1 . .
    C C13 0.7418(4) -0.1287(4) 0.5217(3) 0.0378(7) Uani d . 1 1 . .
    C C14 0.7340(4) -0.1929(4) 0.3982(3) 0.0372(6) Uani d . 1 1 . .
    C C15 0.7989(5) -0.1090(4) 0.3319(4) 0.0463(8) Uani d . 1 1 . .
    H H15 0.8528 -0.0070 0.3681 0.056 Uiso calc R 1 1 . .
    C C16 0.7840(5) -0.1755(4) 0.2136(4) 0.0464(8) Uani d . 1 1 . .
    H H16 0.8290 -0.1188 0.1708 0.056 Uiso calc R 1 1 . .
    C C17 0.7007(5) -0.3293(4) 0.1578(3) 0.0449(8) Uani d . 1 1 . .
    C C18 0.6355(5) -0.4144(4) 0.2234(4) 0.0474(8) Uani d . 1 1 . .
    H H18 0.5798 -0.5162 0.1867 0.057 Uiso calc R 1 1 . .
    C C19 0.6544(4) -0.3464(4) 0.3427(3) 0.0420(7) Uani d . 1 1 . .
    H H19 0.6136 -0.4032 0.3869 0.050 Uiso calc R 1 1 . .
    H H3A 0.762(5) 0.060(4) 0.510(3) 0.042(11) Uiso d D 1 1 . .
loop_
    _atom_site_aniso_label
    _atom_site_aniso_U_11
    _atom_site_aniso_U_22
    _atom_site_aniso_U_33
    _atom_site_aniso_U_12
    _atom_site_aniso_U_13
    _atom_site_aniso_U_23
    Cu1 0.0537(3) 0.0329(2) 0.0368(2) 0.02255(18) 0.01981(19) 0.01504(16)
    O1 0.0690(16) 0.0362(11) 0.0377(12) 0.0304(12) 0.0234(12) 0.0157(10)
    O2 0.089(2) 0.0500(16) 0.0504(16) 0.0209(16) 0.0403(17) 0.0075(13)
    O3 0.0596(17) 0.0522(16) 0.0630(18) 0.0276(14) 0.0200(14) 0.0273(14)
    O4 0.0497(18) 0.068(2) 0.096(3) 0.0300(16) 0.0149(18) 0.015(2)
    O5 0.069(2) 0.079(2) 0.095(3) 0.0210(19) 0.022(2) 0.058(2)
    O6 0.0507(14) 0.0443(13) 0.0531(15) 0.0243(11) 0.0212(12) 0.0265(12)
    O7 0.0511(16) 0.0687(19) 0.0625(19) 0.0213(14) 0.0227(14) 0.0366(16)
    O8 0.073(2) 0.082(2) 0.066(2) 0.0469(19) 0.0297(17) 0.0495(19)
    N1 0.0471(16) 0.0399(14) 0.0382(14) 0.0211(12) 0.0179(12) 0.0125(12)
    N2 0.0459(15) 0.0335(12) 0.0286(12) 0.0212(11) 0.0110(11) 0.0098(10)
    N3 0.0608(18) 0.0340(13) 0.0350(14) 0.0275(13) 0.0211(13) 0.0146(11)
    N4 0.0447(16) 0.0369(14) 0.0431(16) 0.0158(12) 0.0061(13) 0.0085(12)
    N5 0.0487(16) 0.0496(16) 0.0352(14) 0.0258(14) 0.0135(12) 0.0182(13)
    C1 0.065(3) 0.059(2) 0.043(2) 0.030(2) 0.0250(19) 0.0219(18)
    C2 0.090(3) 0.078(3) 0.047(2) 0.048(3) 0.038(2) 0.023(2)
    C3 0.105(4) 0.061(3) 0.055(3) 0.046(3) 0.039(3) 0.009(2)
    C4 0.070(3) 0.046(2) 0.0421(19) 0.0315(19) 0.0173(18) 0.0065(15)
    C5 0.0451(17) 0.0410(16) 0.0310(15) 0.0231(14) 0.0115(13) 0.0093(12)
    C6 0.0421(17) 0.0336(14) 0.0368(15) 0.0208(13) 0.0139(13) 0.0114(12)
    C7 0.0438(17) 0.0306(14) 0.0346(15) 0.0192(13) 0.0098(13) 0.0079(11)
    C8 0.055(2) 0.0444(19) 0.064(2) 0.0316(17) 0.0240(19) 0.0214(18)
    C9 0.082(3) 0.049(2) 0.067(3) 0.043(2) 0.026(2) 0.026(2)
    C10 0.087(3) 0.0409(19) 0.053(2) 0.026(2) 0.025(2) 0.0228(17)
    C11 0.061(2) 0.053(2) 0.054(2) 0.0182(19) 0.024(2) 0.0221(19)
    C12 0.054(2) 0.0459(18) 0.052(2) 0.0259(16) 0.0228(17) 0.0208(16)
    C13 0.0446(17) 0.0338(15) 0.0416(17) 0.0217(13) 0.0195(14) 0.0132(13)
    C14 0.0446(17) 0.0371(15) 0.0349(15) 0.0229(13) 0.0159(13) 0.0121(12)
    C15 0.064(2) 0.0337(15) 0.0471(19) 0.0236(15) 0.0256(17) 0.0154(14)
    C16 0.060(2) 0.0460(18) 0.0426(18) 0.0264(17) 0.0242(17) 0.0205(15)
    C17 0.053(2) 0.0437(18) 0.0387(17) 0.0232(16) 0.0193(15) 0.0099(14)
    C18 0.055(2) 0.0349(16) 0.050(2) 0.0165(15) 0.0273(17) 0.0083(14)
    C19 0.0496(19) 0.0387(16) 0.0449(18) 0.0213(15) 0.0246(16) 0.0159(14)
_geom_special_details
;
All e.s.d.'s (except the e.s.d. in the dihedral angle between two l.s. planes)
are estimated using the full covariance matrix. The cell e.s.d.'s are taken
into account individually in the estimation of e.s.d.'s in distances, angles
and torsion angles; correlations between e.s.d.'s in cell parameters are only
used when they are defined by crystal symmetry. An approximate (isotropic)
treatment of cell e.s.d.'s is used for estimating e.s.d.'s involving l.s.
planes.
;
loop_
    _geom_bond_atom_site_label_1
    _geom_bond_atom_site_label_2
    _geom_bond_site_symmetry_2
    _geom_bond_distance
    _geom_bond_publ_flag
    Cu1 N2 . 1.944(3) ?
    Cu1 N1 . 1.978(3) ?
    Cu1 O6 . 1.983(3) ?
    Cu1 O1 . 1.993(2) ?
    Cu1 O3 . 2.268(3) ?
    O1 C13 . 1.256(4) ?
    O2 C17 . 1.339(5) ?
    O2 H2A . 0.8200 ?
    O3 N4 . 1.247(4) ?
    O4 N4 . 1.233(5) ?
    O5 N4 . 1.232(5) ?
    O6 N5 . 1.295(4) ?
    O7 N5 . 1.230(4) ?
    O8 N5 . 1.237(4) ?
    N1 C1 . 1.339(5) ?
    N1 C5 . 1.354(5) ?
    N2 C6 . 1.282(4) ?
    N2 N3 . 1.373(4) ?
    N3 C13 . 1.364(4) ?
    N3 H3A . 0.88(4) ?
    C1 C2 . 1.380(6) ?
    C1 H1 . 0.9300 ?
    C2 C3 . 1.365(7) ?
    C2 H2 . 0.9300 ?
    C3 C4 . 1.389(6) ?
    C3 H3 . 0.9300 ?
    C4 C5 . 1.379(5) ?
    C4 H4 . 0.9300 ?
    C5 C6 . 1.483(5) ?
    C6 C7 . 1.475(4) ?
    C7 C12 . 1.383(5) ?
    C7 C8 . 1.388(5) ?
    C8 C9 . 1.386(6) ?
    C8 H8 . 0.9300 ?
    C9 C10 . 1.367(7) ?
    C9 H9 . 0.9300 ?
    C10 C11 . 1.373(7) ?
    C10 H10 . 0.9300 ?
    C11 C12 . 1.399(6) ?
    C11 H11 . 0.9300 ?
    C12 H12 . 0.9300 ?
    C13 C14 . 1.454(5) ?
    C14 C19 . 1.400(5) ?
    C14 C15 . 1.400(5) ?
    C15 C16 . 1.377(5) ?
    C15 H15 . 0.9300 ?
    C16 C17 . 1.405(5) ?
    C16 H16 . 0.9300 ?
    C17 C18 . 1.401(5) ?
    C18 C19 . 1.378(5) ?
    C18 H18 . 0.9300 ?
    C19 H19 . 0.9300 ?
loop_
    _geom_angle_atom_site_label_1
    _geom_angle_atom_site_label_2
    _geom_angle_atom_site_label_3
    _geom_angle_site_symmetry_1
    _geom_angle_site_symmetry_3
    _geom_angle
    _geom_angle_publ_flag
    N2 Cu1 N1 . . 80.16(12) ?
    N2 Cu1 O6 . . 158.77(13) ?
    N1 Cu1 O6 . . 97.76(12) ?
    N2 Cu1 O1 . . 79.23(11) ?
    N1 Cu1 O1 . . 159.40(12) ?
    O6 Cu1 O1 . . 101.39(11) ?
    N2 Cu1 O3 . . 116.69(12) ?
    N1 Cu1 O3 . . 90.60(13) ?
    O6 Cu1 O3 . . 84.35(11) ?
    O1 Cu1 O3 . . 98.75(13) ?
    C13 O1 Cu1 . . 113.6(2) ?
    C17 O2 H2A . . 109.5 ?
    N4 O3 Cu1 . . 109.2(2) ?
    N5 O6 Cu1 . . 107.5(2) ?
    C1 N1 C5 . . 119.4(3) ?
    C1 N1 Cu1 . . 126.8(3) ?
    C5 N1 Cu1 . . 113.7(2) ?
    C6 N2 N3 . . 125.3(3) ?
    C6 N2 Cu1 . . 119.5(2) ?
    N3 N2 Cu1 . . 114.7(2) ?
    C13 N3 N2 . . 112.3(3) ?
    C13 N3 H3A . . 118(3) ?
    N2 N3 H3A . . 124(3) ?
    O5 N4 O4 . . 117.7(4) ?
    O5 N4 O3 . . 120.0(4) ?
    O4 N4 O3 . . 122.3(4) ?
    O7 N5 O8 . . 123.4(4) ?
    O7 N5 O6 . . 118.4(3) ?
    O8 N5 O6 . . 118.2(3) ?
    N1 C1 C2 . . 122.0(4) ?
    N1 C1 H1 . . 119.0 ?
    C2 C1 H1 . . 119.0 ?
    C3 C2 C1 . . 118.6(4) ?
    C3 C2 H2 . . 120.7 ?
    C1 C2 H2 . . 120.7 ?
    C2 C3 C4 . . 120.3(4) ?
    C2 C3 H3 . . 119.8 ?
    C4 C3 H3 . . 119.8 ?
    C5 C4 C3 . . 118.3(4) ?
    C5 C4 H4 . . 120.8 ?
    C3 C4 H4 . . 120.8 ?
    N1 C5 C4 . . 121.3(3) ?
    N1 C5 C6 . . 114.6(3) ?
    C4 C5 C6 . . 124.1(3) ?
    N2 C6 C7 . . 126.2(3) ?
    N2 C6 C5 . . 111.8(3) ?
    C7 C6 C5 . . 121.9(3) ?
    C12 C7 C8 . . 119.5(3) ?
    C12 C7 C6 . . 120.1(3) ?
    C8 C7 C6 . . 120.4(3) ?
    C9 C8 C7 . . 119.5(4) ?
    C9 C8 H8 . . 120.3 ?
    C7 C8 H8 . . 120.3 ?
    C10 C9 C8 . . 120.9(4) ?
    C10 C9 H9 . . 119.6 ?
    C8 C9 H9 . . 119.6 ?
    C9 C10 C11 . . 120.3(4) ?
    C9 C10 H10 . . 119.8 ?
    C11 C10 H10 . . 119.8 ?
    C10 C11 C12 . . 119.5(4) ?
    C10 C11 H11 . . 120.3 ?
    C12 C11 H11 . . 120.3 ?
    C7 C12 C11 . . 120.2(4) ?
    C7 C12 H12 . . 119.9 ?
    C11 C12 H12 . . 119.9 ?
    O1 C13 N3 . . 119.5(3) ?
    O1 C13 C14 . . 121.7(3) ?
    N3 C13 C14 . . 118.9(3) ?
    C19 C14 C15 . . 118.9(3) ?
    C19 C14 C13 . . 117.8(3) ?
    C15 C14 C13 . . 123.3(3) ?
    C16 C15 C14 . . 120.8(3) ?
    C16 C15 H15 . . 119.6 ?
    C14 C15 H15 . . 119.6 ?
    C15 C16 C17 . . 119.8(3) ?
    C15 C16 H16 . . 120.1 ?
    C17 C16 H16 . . 120.1 ?
    O2 C17 C18 . . 116.6(3) ?
    O2 C17 C16 . . 123.4(3) ?
    C18 C17 C16 . . 119.9(3) ?
    C19 C18 C17 . . 119.6(3) ?
    C19 C18 H18 . . 120.2 ?
    C17 C18 H18 . . 120.2 ?
    C18 C19 C14 . . 120.9(3) ?
    C18 C19 H19 . . 119.5 ?
    C14 C19 H19 . . 119.5 ?
loop_
    _geom_torsion_atom_site_label_1
    _geom_torsion_atom_site_label_2
    _geom_torsion_atom_site_label_3
    _geom_torsion_atom_site_label_4
    _geom_torsion_site_symmetry_1
    _geom_torsion_site_symmetry_2
    _geom_torsion_site_symmetry_3
    _geom_torsion_site_symmetry_4
    _geom_torsion
    _geom_torsion_publ_flag
    N2 Cu1 O1 C13 . . . . -7.4(3) ?
    N1 Cu1 O1 C13 . . . . -7.8(5) ?
    O6 Cu1 O1 C13 . . . . -165.8(3) ?
    O3 Cu1 O1 C13 . . . . 108.2(3) ?
    N2 Cu1 O3 N4 . . . . -0.9(3) ?
    N1 Cu1 O3 N4 . . . . 78.4(3) ?
    O6 Cu1 O3 N4 . . . . 176.1(3) ?
    O1 Cu1 O3 N4 . . . . -83.2(3) ?
    N2 Cu1 O6 N5 . . . . -9.2(4) ?
    N1 Cu1 O6 N5 . . . . -92.0(2) ?
    O1 Cu1 O6 N5 . . . . 80.4(2) ?
    O3 Cu1 O6 N5 . . . . 178.2(2) ?
    N2 Cu1 N1 C1 . . . . -176.0(4) ?
    O6 Cu1 N1 C1 . . . . -17.4(4) ?
    O1 Cu1 N1 C1 . . . . -175.6(4) ?
    O3 Cu1 N1 C1 . . . . 67.0(4) ?
    N2 Cu1 N1 C5 . . . . 1.2(3) ?
    O6 Cu1 N1 C5 . . . . 159.8(3) ?
    O1 Cu1 N1 C5 . . . . 1.6(5) ?
    O3 Cu1 N1 C5 . . . . -115.9(3) ?
    N1 Cu1 N2 C6 . . . . -3.3(3) ?
    O6 Cu1 N2 C6 . . . . -89.4(4) ?
    O1 Cu1 N2 C6 . . . . 176.9(3) ?
    O3 Cu1 N2 C6 . . . . 82.4(3) ?
    N1 Cu1 N2 N3 . . . . -175.4(3) ?
    O6 Cu1 N2 N3 . . . . 98.5(4) ?
    O1 Cu1 N2 N3 . . . . 4.8(2) ?
    O3 Cu1 N2 N3 . . . . -89.7(3) ?
    C6 N2 N3 C13 . . . . -173.3(3) ?
    Cu1 N2 N3 C13 . . . . -1.7(4) ?
    Cu1 O3 N4 O5 . . . . 16.3(5) ?
    Cu1 O3 N4 O4 . . . . -164.1(3) ?
    Cu1 O6 N5 O7 . . . . -5.3(4) ?
    Cu1 O6 N5 O8 . . . . 174.7(3) ?
    C5 N1 C1 C2 . . . . 1.3(6) ?
    Cu1 N1 C1 C2 . . . . 178.4(4) ?
    N1 C1 C2 C3 . . . . 0.4(8) ?
    C1 C2 C3 C4 . . . . -2.4(9) ?
    C2 C3 C4 C5 . . . . 2.6(8) ?
    C1 N1 C5 C4 . . . . -1.1(6) ?
    Cu1 N1 C5 C4 . . . . -178.5(3) ?
    C1 N1 C5 C6 . . . . 178.1(3) ?
    Cu1 N1 C5 C6 . . . . 0.7(4) ?
    C3 C4 C5 N1 . . . . -0.9(7) ?
    C3 C4 C5 C6 . . . . -180.0(4) ?
    N3 N2 C6 C7 . . . . -5.0(6) ?
    Cu1 N2 C6 C7 . . . . -176.1(3) ?
    N3 N2 C6 C5 . . . . 175.6(3) ?
    Cu1 N2 C6 C5 . . . . 4.4(4) ?
    N1 C5 C6 N2 . . . . -3.2(5) ?
    C4 C5 C6 N2 . . . . 176.0(4) ?
    N1 C5 C6 C7 . . . . 177.3(3) ?
    C4 C5 C6 C7 . . . . -3.5(6) ?
    N2 C6 C7 C12 . . . . -58.8(5) ?
    C5 C6 C7 C12 . . . . 120.6(4) ?
    N2 C6 C7 C8 . . . . 123.5(4) ?
    C5 C6 C7 C8 . . . . -57.1(5) ?
    C12 C7 C8 C9 . . . . -0.1(6) ?
    C6 C7 C8 C9 . . . . 177.6(4) ?
    C7 C8 C9 C10 . . . . -1.9(7) ?
    C8 C9 C10 C11 . . . . 1.9(7) ?
    C9 C10 C11 C12 . . . . 0.0(7) ?
    C8 C7 C12 C11 . . . . 2.0(6) ?
    C6 C7 C12 C11 . . . . -175.7(4) ?
    C10 C11 C12 C7 . . . . -2.0(7) ?
    Cu1 O1 C13 N3 . . . . 9.0(4) ?
    Cu1 O1 C13 C14 . . . . -172.0(3) ?
    N2 N3 C13 O1 . . . . -5.0(5) ?
    N2 N3 C13 C14 . . . . 176.1(3) ?
    O1 C13 C14 C19 . . . . 19.3(5) ?
    N3 C13 C14 C19 . . . . -161.8(3) ?
    O1 C13 C14 C15 . . . . -162.1(4) ?
    N3 C13 C14 C15 . . . . 16.8(5) ?
    C19 C14 C15 C16 . . . . 0.5(6) ?
    C13 C14 C15 C16 . . . . -178.0(4) ?
    C14 C15 C16 C17 . . . . 1.0(6) ?
    C15 C16 C17 O2 . . . . -178.2(4) ?
    C15 C16 C17 C18 . . . . -1.1(6) ?
    O2 C17 C18 C19 . . . . 177.0(4) ?
    C16 C17 C18 C19 . . . . -0.3(6) ?
    C17 C18 C19 C14 . . . . 1.8(6) ?
    C15 C14 C19 C18 . . . . -1.9(6) ?
    C13 C14 C19 C18 . . . . 176.7(4) ?
loop_
    _geom_hbond_atom_site_label_D
    _geom_hbond_atom_site_label_H
    _geom_hbond_atom_site_label_A
    _geom_hbond_site_symmetry_A
    _geom_hbond_distance_DH
    _geom_hbond_distance_HA
    _geom_hbond_distance_DA
    _geom_hbond_angle_DHA
    _geom_hbond_publ_flag
    N3 H3A O5 2_656 0.88(4) 2.20(5) 2.866(6) 132(4) y
    N3 H3A O4 2_656 0.88(4) 2.31(4) 3.180(5) 171(3) y
    O2 H2A O8 1_554 0.82 1.95 2.766(5) 174 y
data_global
_journal_date_recd_electronic     2011-12-08
_journal_date_accepted     2011-12-26
_journal_name_full     'Acta Crystallographica, Section E'
_journal_year     2012
_journal_volume     68
_journal_issue      2
_journal_page_first     m132
_journal_page_last     m133
_journal_paper_category     QM
_journal_paper_doi     10.1107/S1600536811055772
_journal_coeditor_code     HY2498
_publ_contact_author_name     'Rahman Bikas'
_publ_contact_author_address
;
Young Researchers Club
Tabriz Branch, Islamic Azad University
Tabriz, Iran
;
_publ_contact_author_email     'bikas_r@yahoo.com'
_publ_contact_author_fax     '+98 241 5283203'
_publ_contact_author_phone     '+98 241 5152576'
_publ_section_title
;\
{(<i>E</i>)-4-Hydroxy-<i>N</i>'-[phenyl(pyridin-2-yl-\k<i>N</i>)methylidene]\
benzohydrazide-\k^2^<i>N</i>',<i>O</i>}bis(nitrato-\k^2^<i>O</i>,<i>O</i>')\
copper(II)
;
loop_
    _publ_author_name
    _publ_author_footnote
    _publ_author_address
    'Bikas, Rahman' .
;
Young Researchers Club
Tabriz Branch, Islamic Azad University
Tabriz, Iran
;
    'Sattari, Farhad' .
;
School of Physics
Iran University of Science and Technology
16844 Tehran, Iran
;
    'Notash, Behrouz' .
;
Department of Chemistry
Shahid Beheshti University
G. C., Evin, Tehran 1983963113
Iran
;
