# Supplementary material for: {(E)-4-Hy­droxy-N′-[phen­yl(pyridin-2-yl-κN)methyl­idene]benzohydrazide-κ2 N′,O}bis­(nitrato-κ2 O,O′)copper(II)
Source: Acta Crystallogr Sect E Struct Rep Online. 2012 Jan 11;68(Pt 2):m132–3. doi: 10.1107/S1600536811055772 (PMC3274870; doi:10.1107/S1600536811055772)
Supplement: Supplementary file 2 [file e-68-0m132-Isup2.hkl]

# 
# h,k,l, Fc-squared, Fo-squared, sigma(Fo-squared) and status flag 
# 
data_I
_shelx_title ' KH597H in P-1' 
_shelx_refln_list_code          4 
_shelx_F_calc_maximum       79.31 
_exptl_crystal_F_000       514.00 
_reflns_d_resolution_high  0.7294 
 
loop_ 
 _symmetry_equiv_pos_as_xyz 
 'x, y, z' 
 '-x, -y, -z' 
 
_cell_length_a     9.8806 
_cell_length_b    10.3728 
_cell_length_c    11.9636 
_cell_angle_alpha 102.506 
_cell_angle_beta  105.074 
_cell_angle_gamma 111.158 
 
_shelx_F_squared_multiplier     1.000 
 
loop_ 
 _refln_index_h 
 _refln_index_k 
 _refln_index_l 
 _refln_F_squared_calc 
 _refln_F_squared_meas 
 _refln_F_squared_sigma 
 _refln_observed_status 
   1   0   0        3.20       27.18      6.30 o 
   3   0   0     3852.35     4097.20    110.47 o 
   4   0   0     6290.43     6862.87     60.73 o 
   5   0   0      852.25      872.11     25.23 o 
   6   0   0      459.70      490.39     21.96 o 
   7   0   0      290.54      233.99     17.99 o 
   8   0   0        2.61        0.23      5.53 o 
   9   0   0        9.75       12.87      6.70 o 
  10   0   0       10.61       -0.99     11.04 o 
  11   0   0        3.71        3.44      6.41 o 
 -12   1   0        4.98       -7.54      7.54 o 
 -11   1   0        5.35        8.65      4.49 o 
 -10   1   0        0.22       -3.21      8.61 o 
  -9   1   0       94.00       94.63      3.46 o 
  -8   1   0       26.56       22.91      4.16 o 
  -7   1   0      328.89      266.12     62.67 o 
  -6   1   0     1562.52     1702.06     10.89 o 
  -5   1   0      970.43     1026.85      5.95 o 
  -3   1   0        6.68       11.17      5.13 o 
  -2   1   0     5704.91     5803.20     25.23 o 
  -1   1   0        6.57       11.88      7.63 o 
   1   1   0     3057.38     3443.88    154.65 o 
   2   1   0     4310.87     4508.62     88.69 o 
   3   1   0       76.59       54.46      5.75 o 
   4   1   0      441.08      451.46      8.83 o 
   5   1   0       47.50       38.09      3.49 o 
   6   1   0      111.12       96.62      6.48 o 
   7   1   0       99.92       99.95      8.31 o 
   8   1   0      163.82      139.63     60.63 o 
   9   1   0        0.45        8.10      3.45 o 
  10   1   0       31.01       33.73     11.28 o 
  11   1   0       10.66       11.38      7.55 o 
 -12   2   0        1.39       11.12      5.65 o 
 -11   2   0       13.43       15.49     10.12 o 
 -10   2   0        0.02        5.16      5.11 o 
  -9   2   0       18.86       13.46      7.67 o 
  -8   2   0      340.55      317.19     28.21 o 
  -7   2   0      136.35      108.11      3.88 o 
  -6   2   0       12.64        9.85      2.88 o 
  -5   2   0      466.65      555.89      8.61 o 
  -4   2   0      745.95      682.85     24.90 o 
  -3   2   0      458.67      502.78     23.44 o 
  -2   2   0     4714.02     5209.69     28.59 o 
  -1   2   0     1106.89     1452.13     25.28 o 
   0   2   0      990.31     1312.16     58.63 o 
   1   2   0      527.94      525.25     24.10 o 
   2   2   0      248.86      234.71     12.61 o 
   3   2   0     2409.54     2620.04    115.75 o 
   4   2   0      382.77      382.27     11.78 o 
   5   2   0      136.17      147.15      8.33 o 
   6   2   0      421.97      412.63     36.91 o 
   7   2   0        7.55        7.08      3.29 o 
   8   2   0      271.33      280.18     73.87 o 
   9   2   0       10.75        8.50      4.47 o 
  10   2   0       23.72       22.44      7.40 o 
 -12   3   0        0.49        6.00      5.96 o 
 -11   3   0        7.98        9.10      5.21 o 
 -10   3   0        0.55       12.00      8.00 o 
  -9   3   0       25.91       18.70      5.03 o 
  -8   3   0       27.13       39.98      7.01 o 
  -7   3   0       17.97       21.03      9.06 o 
  -6   3   0      171.02      221.50      4.76 o 
  -5   3   0       13.66       13.57      3.63 o 
  -4   3   0       27.07       56.49      4.89 o 
  -3   3   0      251.11      211.96      8.23 o 
  -2   3   0       87.91       91.83      6.31 o 
  -1   3   0     1352.14     1464.67      7.95 o 
   0   3   0     2763.82     3191.62    105.81 o 
   1   3   0      977.90     1051.22     53.22 o 
   2   3   0     1150.88     1298.85     64.77 o 
   3   3   0       54.06       59.58      4.46 o 
   4   3   0      690.48      725.50     31.99 o 
   5   3   0       23.61       29.12      3.50 o 
   6   3   0      130.75      140.18      6.47 o 
   7   3   0      107.71       81.47     20.97 o 
   8   3   0       47.40       41.75      5.68 o 
   9   3   0        4.94       12.14      4.46 o 
  10   3   0        0.00       -4.05      4.05 o 
 -12   4   0        8.25       -2.74      4.06 o 
 -11   4   0        8.89        3.21      3.67 o 
 -10   4   0       11.03        9.12      5.95 o 
  -9   4   0       50.82       37.85     23.93 o 
  -8   4   0      187.36      192.76      4.69 o 
  -7   4   0       10.94       11.48      4.10 o 
  -6   4   0      234.74      210.14     21.24 o 
  -5   4   0      333.92      340.43     11.80 o 
  -4   4   0       99.49       96.04      4.80 o 
  -3   4   0     1680.85     1804.09    177.53 o 
  -2   4   0       38.74       41.58      6.50 o 
  -1   4   0        3.57       11.52      3.67 o 
   0   4   0     1922.78     2199.85     87.77 o 
   1   4   0      568.03      700.54     14.83 o 
   2   4   0     1418.32     1593.46     45.93 o 
   3   4   0      644.91      687.72     37.57 o 
   4   4   0      153.83      169.53      9.08 o 
   5   4   0      101.81      109.65      5.72 o 
   6   4   0       11.10       15.65      6.49 o 
   7   4   0       55.91       52.90     10.78 o 
   8   4   0        5.61       13.45      4.50 o 
   9   4   0       23.39       24.76      7.59 o 
 -12   5   0        7.47       -4.37      5.03 o 
 -11   5   0        0.02        7.06      3.70 o 
 -10   5   0      260.17      239.16    131.18 o 
  -9   5   0       43.32       31.92     21.80 o 
  -8   5   0      459.05      400.96    216.46 o 
  -7   5   0      617.17      548.18    310.18 o 
  -6   5   0      115.53       96.05     61.59 o 
  -5   5   0       61.71       34.45     24.95 o 
  -4   5   0        2.10        1.06      3.55 o 
  -3   5   0       16.44       11.42      4.47 o 
  -2   5   0       85.10       91.72      7.28 o 
  -1   5   0       45.80       73.51      4.04 o 
   0   5   0       44.71       45.82      4.05 o 
   1   5   0        0.28        1.86      3.06 o 
   2   5   0        7.51       12.74      3.55 o 
   3   5   0      332.80      355.62     13.24 o 
   4   5   0      153.67      158.56      7.45 o 
   5   5   0       84.83       96.00      3.21 o 
   6   5   0       59.14       55.19      6.73 o 
   7   5   0       43.23       37.12     12.97 o 
   8   5   0       19.74       16.60      9.35 o 
 -13   6   0        3.31        3.70      7.66 o 
 -12   6   0       44.89       19.50      4.74 o 
 -11   6   0       74.00       62.62     36.13 o 
 -10   6   0      119.52      115.32     64.05 o 
  -9   6   0      179.75      165.95     94.41 o 
  -8   6   0      255.47      230.28    119.71 o 
  -7   6   0      736.28      672.24    353.14 o 
  -6   6   0        0.68        1.30      5.98 o 
  -5   6   0      272.45      256.86     22.05 o 
  -4   6   0       63.14       51.61      6.81 o 
  -3   6   0       69.26       83.25      4.73 o 
  -2   6   0       12.48        0.87      6.36 o 
  -1   6   0      218.04      224.30     20.71 o 
   0   6   0      293.01      272.90      7.44 o 
   1   6   0      989.69     1033.04     22.38 o 
   2   6   0        1.65        1.82      3.58 o 
   3   6   0      525.15      529.45     40.55 o 
   4   6   0        3.14        6.02      3.50 o 
   5   6   0      531.78      530.90     22.95 o 
   6   6   0        0.77        1.45      3.61 o 
   7   6   0       33.45       35.74      8.93 o 
   8   6   0       15.72       12.95      9.12 o 
 -13   7   0        2.55       -7.45      7.65 o 
 -12   7   0       41.62       42.75      6.32 o 
 -11   7   0       42.86       45.55      6.05 o 
 -10   7   0        5.10        7.31      5.06 o 
  -9   7   0      126.00      108.30      6.06 o 
  -8   7   0        3.36        5.46      5.98 o 
  -7   7   0      456.40      448.43     35.29 o 
  -6   7   0       80.66       68.38      6.56 o 
  -5   7   0       44.62       41.33      4.81 o 
  -4   7   0     2383.85     2525.77     10.22 o 
  -3   7   0      195.89      182.01      6.41 o 
  -2   7   0     1008.11     1175.48      8.54 o 
  -1   7   0     1439.40     1520.48    249.91 o 
   0   7   0     1174.03     1199.15    146.02 o 
   1   7   0     1394.80     1372.28    130.22 o 
   2   7   0       40.40       39.81      6.88 o 
   3   7   0      493.27      513.52     26.85 o 
   4   7   0       27.83       20.80      4.84 o 
   5   7   0       49.31       37.59     16.89 o 
   6   7   0        3.13       -3.37      3.64 o 
   7   7   0       13.34       11.97      9.26 o 
 -12   8   0        0.74        0.71      4.18 o 
 -11   8   0       51.56       52.33      5.12 o 
 -10   8   0       35.46       38.73      3.80 o 
  -9   8   0       37.27       47.54      6.55 o 
  -8   8   0      505.97      509.71     62.32 o 
  -7   8   0        0.91        5.06      4.74 o 
  -6   8   0      551.43      560.38     34.84 o 
  -5   8   0       33.42       30.12      6.35 o 
  -4   8   0      986.98     1068.53      8.42 o 
  -3   8   0     1171.09     1276.07      9.08 o 
  -2   8   0      824.92      945.91      8.44 o 
  -1   8   0      589.88      646.60     19.83 o 
   0   8   0      148.61      144.34     24.72 o 
   1   8   0      509.46      478.65    123.98 o 
   2   8   0       21.86       21.12      7.98 o 
   3   8   0       46.87       32.85     11.09 o 
   4   8   0      108.80       94.95     26.17 o 
   5   8   0        0.37       -3.18      3.95 o 
   6   8   0        5.73        9.99      6.35 o 
 -12   9   0       10.55       10.60      6.93 o 
 -11   9   0       28.93       36.20      4.80 o 
 -10   9   0       40.13       46.07      4.62 o 
  -9   9   0        0.03        1.86      4.46 o 
  -8   9   0      598.02      595.71     78.05 o 
  -7   9   0       28.36       33.52      4.15 o 
  -6   9   0      276.58      285.53      5.12 o 
  -5   9   0      155.07      168.86      5.98 o 
  -4   9   0      199.99      226.74      6.08 o 
  -3   9   0       45.48       60.46      5.98 o 
  -2   9   0        2.72       -3.95      4.12 o 
  -1   9   0      121.72      125.45      4.35 o 
   0   9   0      147.02      132.56      4.16 o 
   1   9   0       12.89       21.97      7.36 o 
   2   9   0      105.14       79.48     23.40 o 
   3   9   0        0.85        7.78      7.92 o 
   4   9   0       73.57       48.18     16.30 o 
   5   9   0       21.64       21.84      6.93 o 
 -12  10   0       13.84       13.05      5.49 o 
 -11  10   0        1.88       -6.57      9.37 o 
 -10  10   0        2.87        3.75      4.78 o 
  -9  10   0        9.10        5.74      4.88 o 
  -8  10   0        9.99        4.54      4.29 o 
  -7  10   0      146.04      162.40      6.75 o 
  -6  10   0       10.48       19.79      5.88 o 
  -5  10   0       54.73       43.87      6.15 o 
  -4  10   0      863.36      870.72      7.56 o 
  -3  10   0       56.87       63.78      6.42 o 
  -2  10   0      710.31      724.97      7.67 o 
  -1  10   0       15.36       24.74      6.25 o 
   0  10   0      476.64      467.94     14.89 o 
   1  10   0       35.29       34.02      8.46 o 
   2  10   0       58.19       56.81      9.64 o 
   3  10   0       15.18       22.69      4.32 o 
 -11  11   0        6.71        5.32      5.30 o 
 -10  11   0       11.23        8.24      4.46 o 
  -9  11   0       41.85       32.05      4.05 o 
  -8  11   0       27.65       18.21      6.16 o 
  -7  11   0       60.33       64.52      4.75 o 
  -6  11   0       85.05       79.47      4.72 o 
  -5  11   0       80.91       88.84      6.25 o 
  -4  11   0       78.14       68.64      6.27 o 
  -3  11   0        0.91       -4.28      4.28 o 
  -2  11   0      116.30      117.71      6.42 o 
  -1  11   0       30.52       36.39      6.70 o 
   0  11   0       39.28       43.04     14.78 o 
   1  11   0       23.23       34.28     11.29 o 
   2  11   0        1.48        7.61      7.16 o 
 -10  12   0        1.50       10.86      7.46 o 
  -9  12   0       18.11       20.53      6.80 o 
  -8  12   0       21.76       16.43      7.00 o 
  -7  12   0        9.13       21.96      4.90 o 
  -6  12   0       60.52       62.92      4.88 o 
  -5  12   0        0.14        6.28      6.31 o 
  -4  12   0       24.99       13.22      6.55 o 
  -3  12   0        0.25        7.15      6.38 o 
  -2  12   0       19.90       26.71      6.98 o 
  -1  12   0       64.75       57.78      6.77 o 
  -9  13   0       82.70      106.67      7.85 o 
  -8  13   0        5.99       11.93      7.30 o 
  -7  13   0       69.44       72.87      5.52 o 
  -6  13   0       54.98       63.69      5.47 o 
  -5  13   0        3.35       -0.96      6.61 o 
  -4  13   0       67.46       65.61      6.57 o 
  -3  13   0       35.65       34.03      7.59 o 
  -2  13   0        2.85       11.84      7.07 o 
   2 -13   1       62.73       56.43      5.74 o 
   3 -13   1       98.54       97.91      5.53 o 
   4 -13   1       84.64       74.31      6.85 o 
   5 -13   1       60.08       58.05      6.66 o 
   6 -13   1       31.14       30.50      7.35 o 
   7 -13   1       33.83       36.11      5.10 o 
   8 -13   1        5.54       14.67      7.37 o 
   9 -13   1       45.45       52.81      7.95 o 
  -1 -12   1        0.68        6.17      6.14 o 
   0 -12   1       70.26       59.65      5.40 o 
   2 -12   1       75.78       67.59      4.91 o 
   3 -12   1      153.76      141.48      4.98 o 
   4 -12   1        4.67        6.78      4.59 o 
   5 -12   1      291.63      301.69      7.44 o 
   6 -12   1       55.13       62.83      5.11 o 
   7 -12   1      112.20      102.76      6.48 o 
   8 -12   1       59.07       77.48      6.36 o 
   9 -12   1       18.69       16.27      6.62 o 
  10 -12   1       89.91       82.01      5.21 o 
  -2 -11   1       34.92       29.57      5.55 o 
  -1 -11   1       28.80       28.35      5.38 o 
   0 -11   1        4.35        3.94      5.26 o 
   1 -11   1       83.13       71.04      4.34 o 
   2 -11   1       24.97       24.20      5.62 o 
   3 -11   1       81.87       76.76      5.86 o 
   4 -11   1       96.35      115.78      6.33 o 
   5 -11   1      127.85      141.39      6.15 o 
   6 -11   1      203.29      215.92      7.05 o 
   7 -11   1       22.94       30.24      6.59 o 
   8 -11   1       70.71       75.59      8.33 o 
   9 -11   1       31.15       34.03      7.12 o 
  10 -11   1       11.23       13.26      8.51 o 
  11 -11   1       44.75       30.52      6.62 o 
  -4 -10   1       28.89       16.05      7.33 o 
  -3 -10   1       19.16       14.96      8.05 o 
  -2 -10   1        0.90       -5.10      5.10 o 
  -1 -10   1      184.12      181.18     56.84 o 
   0 -10   1        1.63        3.83      4.22 o 
   1 -10   1      164.59      182.43      4.27 o 
   2 -10   1       82.72       86.07      6.25 o 
   3 -10   1       73.42       74.09      6.08 o 
   4 -10   1      104.86      104.19      4.38 o 
   5 -10   1        3.80        4.33      4.40 o 
   6 -10   1       34.15       33.01      6.31 o 
   7 -10   1       10.92        8.13      4.37 o 
   8 -10   1       18.46       23.14      3.96 o 
   9 -10   1       42.57       47.51      4.74 o 
  10 -10   1       16.73       10.05      4.50 o 
  11 -10   1       61.99       57.38      6.52 o 
  12 -10   1        0.05        1.05      5.59 o 
  -5  -9   1       20.11       14.82      6.99 o 
  -4  -9   1       12.01       10.46      5.81 o 
  -3  -9   1       24.40       28.73     11.83 o 
  -2  -9   1        0.08        0.31      3.78 o 
  -1  -9   1       55.62       50.03      3.91 o 
   0  -9   1      126.95      126.37     20.63 o 
   1  -9   1        0.52       -1.77      3.01 o 
   2  -9   1      239.37      240.51      5.13 o 
   3  -9   1      191.67      218.42      6.07 o 
   4  -9   1      156.71      159.33      6.35 o 
   5  -9   1     1275.08     1360.67      7.68 o 
   6  -9   1       34.99       36.77      4.21 o 
   7  -9   1      471.23      479.28     46.56 o 
   8  -9   1        0.04       -0.20      3.80 o 
   9  -9   1       51.49       46.52      4.48 o 
  10  -9   1        6.66       11.89      4.47 o 
  11  -9   1       18.35       13.99      4.66 o 
  12  -9   1       16.47        9.59      5.41 o 
  -6  -8   1        1.54        2.40      4.12 o 
  -5  -8   1       85.72       77.44     20.35 o 
  -4  -8   1       31.41       29.01      5.65 o 
  -3  -8   1       31.08       19.43      3.47 o 
  -2  -8   1      154.53      158.19      5.74 o 
  -1  -8   1        0.52       -1.43      3.18 o 
   0  -8   1     1156.29     1214.90     25.48 o 
   1  -8   1      229.02      255.05      4.62 o 
   2  -8   1     1370.67     1486.58     25.95 o 
   3  -8   1      523.26      529.80      7.50 o 
   4  -8   1     1569.44     1716.60      9.85 o 
   5  -8   1       99.15      109.57     12.59 o 
   6  -8   1      125.78      132.68      9.77 o 
   7  -8   1      634.25      642.82     77.90 o 
   8  -8   1       21.65       23.13      3.59 o 
   9  -8   1        2.93       12.27      7.29 o 
  10  -8   1       10.04       11.23      9.57 o 
  11  -8   1        0.93        1.85      4.59 o 
  12  -8   1       35.83       33.86     12.61 o 
  -7  -7   1        6.06        9.97      4.27 o 
  -6  -7   1        0.56        7.66      3.62 o 
  -5  -7   1       80.09       69.53      6.00 o 
  -4  -7   1      117.39      116.58      7.33 o 
  -3  -7   1       34.68       50.95      8.18 o 
  -2  -7   1      480.24      486.53     27.85 o 
  -1  -7   1      147.41      151.25      3.94 o 
   0  -7   1      775.62      828.78     33.18 o 
   1  -7   1      287.83      334.98     11.23 o 
   2  -7   1      928.25     1048.38     15.12 o 
   3  -7   1     1113.20     1280.32     27.84 o 
   4  -7   1      260.33      325.36     21.66 o 
   5  -7   1      291.15      294.52     18.10 o 
   6  -7   1       14.24       21.74      4.44 o 
   7  -7   1      407.94      421.64     33.17 o 
   8  -7   1      341.95      318.84     39.27 o 
   9  -7   1       35.96       45.83      4.58 o 
  10  -7   1       96.10      117.15     18.55 o 
  11  -7   1       40.15       28.95      4.76 o 
  12  -7   1        2.14       -2.83      5.89 o 
  -8  -6   1       13.43       15.10      6.00 o 
  -7  -6   1        0.88        6.09      6.14 o 
  -6  -6   1       47.15       50.80      3.90 o 
  -5  -6   1        0.97        4.66      2.73 o 
  -4  -6   1      619.74      643.66     25.83 o 
  -3  -6   1       23.27       27.05      3.44 o 
  -2  -6   1      529.89      535.98     38.70 o 
  -1  -6   1     1691.54     1782.04     65.44 o 
   0  -6   1     1230.02     1427.70     43.50 o 
   1  -6   1     1247.39     1357.14     44.92 o 
   2  -6   1      126.07      156.09      3.90 o 
   3  -6   1     4985.89     5599.78     15.12 o 
   4  -6   1      366.42      398.63     25.55 o 
   5  -6   1      756.41      854.57     82.91 o 
   6  -6   1      256.28      295.26     28.52 o 
   7  -6   1        8.95       15.16      5.63 o 
   8  -6   1       79.31       72.03      5.64 o 
   9  -6   1        4.53       10.40      5.36 o 
  10  -6   1       24.00       42.93      6.09 o 
  11  -6   1       32.37       39.48      6.67 o 
  12  -6   1        0.51       -6.86      6.86 o 
  -9  -5   1        5.20        9.43      4.19 o 
  -8  -5   1       26.16       23.15      3.99 o 
  -7  -5   1        0.85        0.87      3.04 o 
  -6  -5   1       83.14       84.40      3.55 o 
  -5  -5   1       62.42       61.65      9.08 o 
  -4  -5   1      158.58      165.90      9.65 o 
  -3  -5   1      145.64      143.87      4.69 o 
  -2  -5   1      409.17      412.78     22.33 o 
  -1  -5   1     1537.32     1592.44     74.82 o 
   0  -5   1      342.20      395.87     14.79 o 
   1  -5   1     1886.78     2099.74     76.46 o 
   2  -5   1      346.90      382.63     15.39 o 
   3  -5   1      848.19      882.08     42.43 o 
   4  -5   1      147.00      108.52     11.91 o 
   5  -5   1       59.42       59.44      6.48 o 
   6  -5   1       17.47        9.46     12.83 o 
   7  -5   1       99.04       81.16     50.98 o 
   8  -5   1       25.81       14.81     14.14 o 
   9  -5   1        1.09        4.06      6.73 o 
  10  -5   1       11.11       15.00      8.88 o 
  11  -5   1        5.55       -3.93      4.28 o 
  12  -5   1        1.28       20.52      6.52 o 
  -9  -4   1        0.02        0.77      4.05 o 
  -8  -4   1       85.03       87.45      6.92 o 
  -7  -4   1        7.73        3.91      3.13 o 
  -6  -4   1       67.30       76.69      9.67 o 
  -5  -4   1      503.74      493.07     19.62 o 
  -4  -4   1      161.01      151.86      3.27 o 
  -3  -4   1      177.23      166.71      8.34 o 
  -2  -4   1        6.48        3.35      3.59 o 
  -1  -4   1       89.11       85.00      5.67 o 
   0  -4   1      102.17      136.16      5.74 o 
   1  -4   1       96.24      113.58      5.12 o 
   2  -4   1       12.53       26.96      3.60 o 
   3  -4   1      246.69      306.76     26.18 o 
   4  -4   1      571.67      578.07      8.92 o 
   5  -4   1       80.05       52.37     44.56 o 
   6  -4   1      845.04      806.14    443.48 o 
   7  -4   1      334.17      319.94    177.70 o 
   8  -4   1      184.77      181.40    100.94 o 
   9  -4   1      133.97      125.57     63.55 o 
  10  -4   1        0.12       -3.69      4.50 o 
  11  -4   1       22.19       12.25     18.44 o 
  12  -4   1        0.19        2.33      4.07 o 
 -10  -3   1        2.71       10.34      3.59 o 
  -9  -3   1       15.11       15.36      3.78 o 
  -8  -3   1       27.22       21.79      4.77 o 
  -7  -3   1       54.30       66.17      3.02 o 
  -6  -3   1       15.36       14.31      3.27 o 
  -5  -3   1      303.13      305.84     14.83 o 
  -4  -3   1        5.40        3.19      3.46 o 
  -3  -3   1     1188.95     1123.95     44.31 o 
  -2  -3   1       12.35        5.93      3.89 o 
  -1  -3   1       49.58       36.70      3.60 o 
   0  -3   1      827.04      916.50     26.40 o 
   1  -3   1      104.00      139.40      4.20 o 
   2  -3   1     3216.36     3898.70     18.38 o 
   3  -3   1      347.83      338.36      8.28 o 
   4  -3   1     2254.37     2338.56     42.38 o 
   5  -3   1      646.68      646.28     23.57 o 
   6  -3   1      105.94       69.31     61.44 o 
   7  -3   1      587.16      675.22    370.73 o 
   8  -3   1       11.10        1.51     15.16 o 
   9  -3   1       31.96       35.03     16.77 o 
  10  -3   1      158.36      127.45     68.20 o 
  11  -3   1        4.88        8.55      3.84 o 
  12  -3   1        7.57       14.89     14.00 o 
 -11  -2   1       12.41       16.51      4.51 o 
 -10  -2   1        2.88        2.05      4.15 o 
  -9  -2   1      197.48      185.09      6.86 o 
  -8  -2   1        0.35        5.53      3.00 o 
  -7  -2   1      479.37      495.83      5.51 o 
  -6  -2   1        5.82        9.91      4.20 o 
  -5  -2   1      342.61      356.13     11.13 o 
  -4  -2   1      866.12      869.32     33.55 o 
  -3  -2   1      869.13      874.04      6.11 o 
  -2  -2   1     2498.66     2556.80     54.75 o 
  -1  -2   1      280.15      275.03     13.99 o 
   0  -2   1     4070.35     4845.45    205.77 o 
   2  -2   1      892.56     1063.85     13.45 o 
   4  -2   1     1278.32     1445.46     28.67 o 
   5  -2   1     2506.67     2698.48     74.62 o 
   6  -2   1     1521.32     1614.68     35.99 o 
   7  -2   1      610.50      620.96    349.60 o 
   8  -2   1      325.40      326.74    182.92 o 
   9  -2   1      119.47      107.17     57.17 o 
  10  -2   1       24.72       28.58      7.36 o 
  11  -2   1        5.88        8.89      3.94 o 
  12  -2   1       15.29       18.33     18.59 o 
 -11  -1   1       14.57        6.15      7.72 o 
 -10  -1   1        0.71       14.10      5.60 o 
  -9  -1   1       80.38       78.45      7.34 o 
  -8  -1   1       55.28       58.97      4.06 o 
  -7  -1   1      498.21      534.29     19.93 o 
  -6  -1   1      338.62      324.76     16.37 o 
  -5  -1   1      837.45      892.95     24.04 o 
  -4  -1   1     1580.30     1497.77     35.13 o 
  -3  -1   1     1109.42     1104.30     16.60 o 
  -2  -1   1       24.05       21.78      5.28 o 
  -1  -1   1     4855.75     5055.11     17.75 o 
   0  -1   1       45.80       71.43      6.45 o 
   1  -1   1     2307.28     2952.40     30.41 o 
   4  -1   1     2253.15     2303.06     98.28 o 
   5  -1   1     2002.13     2019.44     52.17 o 
   6  -1   1      341.15      231.56    125.66 o 
   7  -1   1      470.74      490.01      4.41 o 
   8  -1   1      127.80      105.94     60.57 o 
   9  -1   1        6.61        3.09      8.28 o 
  10  -1   1       19.06        7.09      5.69 o 
  11  -1   1        1.11        4.60      4.11 o 
 -11   0   1       11.90       12.67      8.14 o 
 -10   0   1        2.88       -0.92      8.70 o 
  -9   0   1       61.83       86.86      8.41 o 
  -8   0   1      166.98      179.23      7.55 o 
  -7   0   1       33.17       39.12      6.33 o 
  -6   0   1      239.92      240.61      4.59 o 
  -5   0   1        0.86        3.23      4.49 o 
  -4   0   1     1500.25     1383.11      6.76 o 
  -3   0   1     1970.77     1947.65     13.29 o 
  -2   0   1      823.52      917.48      8.12 o 
   0   0   1      138.98      163.28      9.05 o 
   1   0   1     3766.35     3422.34    673.83 o 
   2   0   1     1804.88     2153.59     25.43 o 
   3   0   1     5325.03     4626.65   1110.68 o 
   4   0   1     2962.50     2954.96     46.61 o 
   5   0   1     1700.58     1857.02     46.97 o 
   6   0   1      643.79      607.35      7.25 o 
   7   0   1        2.56        2.02      9.32 o 
   8   0   1      304.72      271.31    147.70 o 
   9   0   1       16.14       16.07      7.10 o 
  10   0   1       12.84       12.73      3.60 o 
  11   0   1       34.49       24.92      7.30 o 
 -12   1   1        0.24       -3.73      4.61 o 
 -11   1   1       21.73       17.77     15.42 o 
 -10   1   1        0.49       -4.13      4.13 o 
  -9   1   1        6.07       10.24      6.85 o 
  -8   1   1       82.96       91.94      6.14 o 
  -7   1   1       78.12       86.22      4.30 o 
  -6   1   1        2.83        3.81      4.03 o 
  -5   1   1      520.22      486.30     14.84 o 
  -4   1   1      950.96      963.19      6.50 o 
  -3   1   1      228.45      282.05      6.92 o 
  -2   1   1      178.10      199.99      6.99 o 
   0   1   1      680.48      752.90    136.81 o 
   1   1   1      102.82      132.50      5.27 o 
   2   1   1     1077.23      853.26    222.53 o 
   3   1   1       72.89       81.32      6.69 o 
   4   1   1     1405.60     1438.22     66.01 o 
   5   1   1      268.89      299.74     15.81 o 
   6   1   1      480.75      507.37     21.01 o 
   7   1   1      240.52      239.60     14.06 o 
   8   1   1       16.97        3.42      4.16 o 
   9   1   1       16.50       22.32      7.30 o 
  10   1   1        1.32        8.99      6.40 o 
 -12   2   1        4.92       -1.41     14.68 o 
 -11   2   1        0.13        3.30      9.70 o 
 -10   2   1        1.90        9.42      4.24 o 
  -9   2   1       78.76       87.60      3.50 o 
  -8   2   1       19.91       18.24      4.67 o 
  -7   2   1      531.26      527.83     12.13 o 
  -6   2   1      140.48      137.27      4.78 o 
  -5   2   1     2954.97     3086.15     41.87 o 
  -4   2   1     1122.72     1120.62     23.54 o 
  -3   2   1      938.85      952.90      7.70 o 
  -2   2   1      411.11      397.18     17.71 o 
  -1   2   1       94.64      113.45      8.53 o 
   1   2   1      172.02      199.75      8.41 o 
   2   2   1      418.64      430.67     15.62 o 
   3   2   1     1932.38     1804.38    341.06 o 
   4   2   1        8.84       11.96      4.02 o 
   5   2   1      108.42      107.41     18.14 o 
   6   2   1       27.81       24.30      4.13 o 
   7   2   1      102.78       96.45     24.43 o 
   8   2   1       42.13       42.30     13.79 o 
   9   2   1        4.31       13.35      3.03 o 
  10   2   1       16.51        9.87     10.83 o 
 -12   3   1       11.69        8.64     13.55 o 
 -11   3   1        2.91        1.66      3.66 o 
 -10   3   1       37.97       46.09      4.25 o 
  -9   3   1      108.34      105.23      3.50 o 
  -8   3   1      192.76      215.85     11.48 o 
  -7   3   1       39.84       34.23      4.80 o 
  -6   3   1       71.70       60.56      3.71 o 
  -5   3   1     1104.38     1048.33     10.44 o 
  -4   3   1      474.98      400.02      6.13 o 
  -3   3   1       11.88        9.35      4.92 o 
  -2   3   1     1049.09     1064.96     17.95 o 
  -1   3   1      737.32      830.91     35.19 o 
   0   3   1      514.04      635.29     90.82 o 
   1   3   1       61.92       81.51      4.58 o 
   2   3   1        1.73        5.94      3.71 o 
   3   3   1      111.66       84.72     21.02 o 
   4   3   1      367.38      360.53     46.44 o 
   5   3   1       59.38       58.41     20.31 o 
   6   3   1      268.41      243.49     41.14 o 
   7   3   1       60.62       65.12     22.38 o 
   8   3   1       39.51       28.25     13.61 o 
   9   3   1        0.61       -3.24      4.05 o 
 -13   4   1        1.07        5.59     10.07 o 
 -12   4   1       16.61        1.11      9.63 o 
 -11   4   1        3.69        3.00      5.54 o 
 -10   4   1       31.79       32.61      3.56 o 
  -9   4   1        5.63       10.94      4.16 o 
  -8   4   1       70.25       72.78      3.69 o 
  -7   4   1      230.01      209.96      5.98 o 
  -6   4   1      104.43      104.23      4.35 o 
  -5   4   1       72.49       97.37      4.55 o 
  -4   4   1     3003.05     2817.87     11.99 o 
  -3   4   1      249.96      273.89     11.41 o 
  -2   4   1      643.81      658.81      7.38 o 
  -1   4   1      213.20      171.16      4.78 o 
   0   4   1       59.95       77.32      5.72 o 
   1   4   1      330.67      290.95     11.16 o 
   2   4   1        7.17        7.77      2.97 o 
   3   4   1      304.43      289.71     23.50 o 
   4   4   1       21.96       23.05      3.58 o 
   5   4   1       15.90       20.87      9.86 o 
   6   4   1      128.11      118.73     36.18 o 
   7   4   1        1.65        1.74      3.71 o 
   8   4   1       45.29       37.89     12.40 o 
   9   4   1        3.66       -0.32      9.41 o 
 -13   5   1       18.47       19.60      5.39 o 
 -12   5   1        7.87        5.56      5.32 o 
 -11   5   1       91.22       59.91     43.86 o 
 -10   5   1       38.48       55.57      4.50 o 
  -9   5   1      128.64      129.82      4.31 o 
  -8   5   1      195.44      216.45     15.75 o 
  -7   5   1      216.19      225.84      4.73 o 
  -6   5   1      920.73      947.96     33.53 o 
  -5   5   1      125.82      163.13     12.58 o 
  -4   5   1     2408.83     2044.58     58.81 o 
  -3   5   1       84.33       79.59      6.61 o 
  -2   5   1     1707.99     2071.65     11.37 o 
  -1   5   1      963.59     1058.01     17.73 o 
   0   5   1      433.70      524.35     89.27 o 
   1   5   1      348.20      365.65     62.64 o 
   2   5   1      215.10      220.11     62.40 o 
   3   5   1       72.24       70.48     19.81 o 
   4   5   1       66.67       65.37     18.13 o 
   5   5   1        0.23       -3.48      5.14 o 
   6   5   1       25.25       34.55      8.84 o 
   7   5   1       10.76        6.12      3.87 o 
   8   5   1       48.45       27.08     13.26 o 
 -13   6   1       12.46        9.00     10.34 o 
 -12   6   1       28.03       11.65     19.51 o 
 -11   6   1      171.48      144.99     86.83 o 
 -10   6   1      168.36      154.55     81.26 o 
  -9   6   1      145.81      106.24     59.79 o 
  -8   6   1      789.82      684.80    353.11 o 
  -7   6   1       12.84        5.41      8.63 o 
  -6   6   1      690.16      597.02    336.93 o 
  -5   6   1      137.60      139.39      8.93 o 
  -4   6   1     1482.79     1617.68    185.47 o 
  -3   6   1      597.26      668.66      8.05 o 
  -2   6   1      194.78      225.64      6.59 o 
  -1   6   1      423.51      478.37     11.36 o 
   0   6   1       59.73       77.57     13.61 o 
   1   6   1      219.37      208.31     37.31 o 
   2   6   1      527.49      559.93    148.76 o 
   3   6   1       45.78       32.71     12.57 o 
   4   6   1      596.38      626.13    164.57 o 
   5   6   1        5.83        9.28      5.13 o 
   6   6   1      111.19      110.96     30.00 o 
   7   6   1        5.67        6.50      4.19 o 
 -13   7   1       23.63        6.03     21.10 o 
 -12   7   1       16.94       25.67     11.34 o 
 -11   7   1       27.14       24.58     14.48 o 
 -10   7   1      109.25       90.30     56.92 o 
  -9   7   1        3.20        7.26      4.12 o 
  -8   7   1      734.88      601.53    317.00 o 
  -7   7   1      205.02      177.82     97.12 o 
  -6   7   1      206.90      200.71     30.37 o 
  -5   7   1      866.02      872.09     85.82 o 
  -4   7   1       19.64       32.96      5.99 o 
  -3   7   1     1352.08     1467.26      8.97 o 
  -2   7   1      148.93      164.74      4.93 o 
  -1   7   1     1128.38     1218.97     36.82 o 
   0   7   1      734.67      750.32     29.65 o 
   1   7   1      208.62      217.38     34.83 o 
   2   7   1      382.42      385.76    104.58 o 
   3   7   1        7.26        6.02      3.11 o 
   4   7   1      344.82      311.33     83.95 o 
   5   7   1        1.16       -2.54      3.62 o 
   6   7   1        2.38        6.16      4.01 o 
 -13   8   1        0.27        0.64      7.41 o 
 -12   8   1       17.94       10.03      6.43 o 
 -11   8   1       37.02       36.05      6.68 o 
 -10   8   1       17.34       14.32      5.83 o 
  -9   8   1       55.28       61.30      4.66 o 
  -8   8   1       51.63       51.39      4.40 o 
  -7   8   1      204.64      238.99     37.05 o 
  -6   8   1        9.32        5.93      4.46 o 
  -5   8   1      444.16      491.94      6.81 o 
  -4   8   1      468.93      498.61      7.04 o 
  -3   8   1       33.89       31.84      6.44 o 
  -2   8   1      476.29      513.84      7.17 o 
  -1   8   1        0.54        0.98      5.26 o 
   0   8   1      259.13      259.04      7.51 o 
   1   8   1      120.83      105.46      7.12 o 
   2   8   1        5.45       -0.40      4.21 o 
   3   8   1       69.39       59.16     18.47 o 
   4   8   1        9.15        9.21      3.35 o 
   5   8   1       23.88       10.07      3.87 o 
 -12   9   1       15.73       27.13      4.95 o 
 -11   9   1       26.53       27.86      4.87 o 
 -10   9   1       27.05       26.16      4.65 o 
  -9   9   1      203.01      200.41     20.46 o 
  -8   9   1      144.59      123.73      6.05 o 
  -7   9   1      105.81      114.90     11.81 o 
  -6   9   1      145.51      154.08      5.78 o 
  -5   9   1       23.62       16.14      4.34 o 
  -4   9   1      617.79      656.74      7.18 o 
  -3   9   1        1.06        3.82      5.35 o 
  -2   9   1       22.18       43.80      5.55 o 
  -1   9   1      152.69      161.63      5.01 o 
   0   9   1       17.22       21.96      3.37 o 
   1   9   1       70.50       79.55      5.94 o 
   2   9   1        8.28        2.56      4.48 o 
   3   9   1       98.71      100.95      4.94 o 
   4   9   1       12.77       20.01      5.45 o 
 -12  10   1        0.33       12.63      8.57 o 
 -11  10   1       21.20       18.77      4.86 o 
 -10  10   1       11.66       28.06      6.18 o 
  -9  10   1       72.10       68.22     11.26 o 
  -8  10   1      171.27      191.61     19.23 o 
  -7  10   1       21.74       18.66      5.79 o 
  -6  10   1       64.54       71.02      6.12 o 
  -5  10   1        7.68        6.51      5.75 o 
  -4  10   1        5.17        7.69      4.31 o 
  -3  10   1      129.81      163.99      5.97 o 
  -2  10   1       43.44       39.72      4.47 o 
  -1  10   1      112.19      123.62      6.25 o 
   0  10   1        3.58       10.12      5.11 o 
   1  10   1      108.26      110.53      8.21 o 
   2  10   1       25.79       23.73      5.10 o 
   3  10   1       35.42       37.93      6.73 o 
 -11  11   1       66.03       70.60      9.53 o 
 -10  11   1        0.52        3.91      4.03 o 
  -9  11   1       13.48       21.45      6.10 o 
  -8  11   1       89.73      118.21      5.09 o 
  -7  11   1        8.16       13.36      4.74 o 
  -6  11   1      150.71      176.28      6.18 o 
  -5  11   1       88.51       87.69      4.58 o 
  -4  11   1       81.79       93.69      4.58 o 
  -3  11   1       90.05       96.63      6.30 o 
  -2  11   1        8.81        9.17      6.55 o 
  -1  11   1      113.84      105.36      7.05 o 
   1  11   1        0.91        7.01     10.85 o 
 -10  12   1        7.46        9.76      7.64 o 
  -9  12   1        3.62        2.47      6.26 o 
  -8  12   1        7.81        4.86      6.92 o 
  -7  12   1       74.58       70.27      6.62 o 
  -6  12   1       46.15       45.72      6.85 o 
  -5  12   1      127.48      107.18      5.05 o 
  -4  12   1        0.36       -4.68      4.68 o 
  -3  12   1       82.26       91.56      6.47 o 
  -2  12   1       16.86       27.07      7.38 o 
  -1  12   1        0.66       10.45      7.16 o 
  -9  13   1       16.06        5.58      7.66 o 
  -8  13   1       40.20       45.09      6.84 o 
  -7  13   1       46.64       53.03      7.61 o 
  -6  13   1        5.41       -7.43      7.43 o 
  -5  13   1       32.19       44.87      6.44 o 
  -4  13   1        6.61       27.29      7.33 o 
  -3  13   1       48.42       51.92      7.87 o 
   4 -14   2        4.05        7.87      5.85 o 
   5 -14   2       51.54       54.25      5.78 o 
   6 -14   2       70.83       77.65      5.73 o 
   3 -13   2       51.30       54.88      7.47 o 
   4 -13   2       51.56       47.03      5.49 o 
   5 -13   2       45.31       46.86      6.67 o 
   6 -13   2       86.89       88.05      6.77 o 
   7 -13   2        9.49       18.31      6.71 o 
   8 -13   2       43.30       36.91      5.50 o 
   9 -13   2       53.19       57.27      7.14 o 
  -1 -12   2       59.74       50.72      6.05 o 
   0 -12   2       16.32       30.77      6.70 o 
   1 -12   2       44.20       45.48      6.19 o 
   2 -12   2      167.69      156.09      6.22 o 
   3 -12   2        1.53        2.73      5.90 o 
   4 -12   2      126.88      118.95      4.96 o 
   5 -12   2       19.37       27.23      6.83 o 
   6 -12   2       90.58       99.21      6.93 o 
   7 -12   2      113.28      115.28      6.40 o 
   8 -12   2       76.68       72.90      7.43 o 
   9 -12   2       94.34       88.68      6.70 o 
  10 -12   2        7.03        8.54      4.80 o 
  -3 -11   2       27.78       21.22      6.87 o 
  -2 -11   2       53.46       52.16     13.21 o 
  -1 -11   2       49.27       46.15     12.47 o 
   0 -11   2       35.57       24.82      9.51 o 
   1 -11   2        4.51       -1.28      4.36 o 
   2 -11   2      177.08      196.32     12.95 o 
   3 -11   2       54.02       65.40      4.38 o 
   4 -11   2      104.50      114.34      4.66 o 
   5 -11   2      142.09      155.05      6.85 o 
   6 -11   2        0.24       14.01      5.82 o 
   7 -11   2        3.32        8.88      4.84 o 
   8 -11   2       31.85       29.36      3.75 o 
   9 -11   2        0.96        0.21      4.11 o 
  10 -11   2       21.86       26.21      4.15 o 
  11 -11   2        9.30       10.76      4.33 o 
  -4 -10   2       19.37       23.77      9.68 o 
  -3 -10   2       15.61       10.95      4.10 o 
  -2 -10   2      106.04      105.50      6.64 o 
  -1 -10   2        0.40        2.49      3.70 o 
   0 -10   2      168.35      173.34      5.46 o 
   1 -10   2        1.25       -0.94      3.35 o 
   2 -10   2        1.99       -0.19      4.10 o 
   3 -10   2      176.60      174.05      4.54 o 
   4 -10   2        1.26       -3.13      4.18 o 
   5 -10   2      207.88      227.57      4.96 o 
   6 -10   2      137.44      141.42     13.88 o 
   7 -10   2       55.41       57.92      4.06 o 
   8 -10   2      193.36      195.17     11.68 o 
   9 -10   2        1.13        0.54      3.56 o 
  10 -10   2      200.44      219.66     25.29 o 
  11 -10   2        1.83        3.42      7.04 o 
  -5  -9   2       36.11       39.70      5.27 o 
  -4  -9   2       48.06       51.36      3.53 o 
  -3  -9   2        5.63        8.95      3.66 o 
  -2  -9   2       91.73       80.33      8.34 o 
  -1  -9   2       19.62       19.93      3.78 o 
   0  -9   2        5.99       10.64      3.82 o 
   1  -9   2      148.01      153.00      4.21 o 
   2  -9   2       58.33       67.41      3.02 o 
   3  -9   2       62.82       69.27      5.72 o 
   4  -9   2      761.56      841.85     82.51 o 
   5  -9   2      228.05      237.76     19.24 o 
   6  -9   2      900.47      907.15     66.82 o 
   7  -9   2      387.21      417.68     26.24 o 
   8  -9   2      440.39      459.53     37.55 o 
   9  -9   2        0.24       10.15      4.51 o 
  10  -9   2      190.18      201.60     18.84 o 
  11  -9   2        3.74       -2.24      5.30 o 
  12  -9   2        8.02        9.81      5.29 o 
  -6  -8   2       20.69       21.97      4.57 o 
  -5  -8   2        0.75       -2.94      3.29 o 
  -4  -8   2       82.04       85.63      3.73 o 
  -3  -8   2       15.22       21.98      4.19 o 
  -2  -8   2       76.25       71.53      3.57 o 
  -1  -8   2      514.82      513.58     11.61 o 
   0  -8   2        2.40       14.58      5.64 o 
   1  -8   2      770.02      815.93     27.26 o 
   2  -8   2      356.23      403.36     11.66 o 
   3  -8   2     1938.57     2037.97    517.01 o 
   4  -8   2      838.52      868.98     52.11 o 
   5  -8   2      250.99      266.12     13.74 o 
   6  -8   2      887.20      941.29     55.22 o 
   7  -8   2      112.15      110.26     10.77 o 
   8  -8   2      167.44      192.82     24.73 o 
   9  -8   2       43.96       38.91      4.49 o 
  10  -8   2        3.58       12.05      4.63 o 
  11  -8   2        8.03       23.76      5.58 o 
  12  -8   2        1.95       12.51      5.45 o 
  -7  -7   2        3.29        3.77      3.83 o 
  -6  -7   2       45.74       42.40      3.28 o 
  -5  -7   2       25.90       24.54      3.63 o 
  -4  -7   2        3.82        0.88      4.64 o 
  -3  -7   2       43.39       40.04      3.29 o 
  -2  -7   2        0.37        9.38      3.48 o 
  -1  -7   2      966.35      952.22     46.57 o 
   0  -7   2      146.98      148.44      3.04 o 
   1  -7   2      392.41      404.27      8.28 o 
   2  -7   2      650.94      709.70     15.88 o 
   3  -7   2      219.01      246.14     64.45 o 
   4  -7   2      307.44      343.22     22.47 o 
   5  -7   2       67.81       61.22      3.85 o 
   6  -7   2      451.20      502.10     50.35 o 
   7  -7   2      235.08      245.36     21.14 o 
   8  -7   2       49.99       55.45      4.40 o 
   9  -7   2        1.78        6.65      4.58 o 
  10  -7   2       21.66       24.21      4.42 o 
  11  -7   2       12.96       10.52      5.04 o 
  12  -7   2        3.10        3.52      5.51 o 
  -8  -6   2        4.84        7.35      3.77 o 
  -7  -6   2        0.49        2.66      3.61 o 
  -6  -6   2        9.37       16.96      4.82 o 
  -5  -6   2      515.53      519.31     24.92 o 
  -4  -6   2       12.43       16.59      4.53 o 
  -3  -6   2      467.36      476.08     22.33 o 
  -2  -6   2      273.98      267.56     16.17 o 
  -1  -6   2      843.84      866.85     31.45 o 
   0  -6   2      650.71      681.16     30.68 o 
   1  -6   2      489.06      542.70     18.56 o 
   2  -6   2     1489.44     1550.62     48.75 o 
   3  -6   2        8.34       10.05      5.48 o 
   4  -6   2      446.67      409.51     27.12 o 
   5  -6   2        4.17       10.02      4.37 o 
   6  -6   2      453.99      448.67     57.13 o 
   7  -6   2      956.75      927.48     85.06 o 
   8  -6   2      129.52      134.91      5.93 o 
   9  -6   2      269.21      296.34     33.08 o 
  10  -6   2        9.27       14.75      4.49 o 
  11  -6   2       37.73       45.73      8.17 o 
  12  -6   2       20.28       15.00      7.32 o 
  -9  -5   2        1.45       11.22      3.55 o 
  -8  -5   2        0.19       11.98      8.84 o 
  -7  -5   2        2.69       12.51      7.67 o 
  -6  -5   2        2.93       11.11      5.26 o 
  -5  -5   2      229.60      233.34     12.27 o 
  -4  -5   2       55.93       54.90      3.77 o 
  -3  -5   2       24.48       22.59      4.03 o 
  -2  -5   2     1478.31     1347.99     68.59 o 
  -1  -5   2       60.30       68.96      3.32 o 
   0  -5   2      551.60      503.87     21.26 o 
   1  -5   2      134.18      154.52      8.61 o 
   2  -5   2     1913.27     1997.79     87.69 o 
   3  -5   2     2302.50     2487.27    136.37 o 
   4  -5   2      444.99      442.86     40.72 o 
   5  -5   2      361.25      432.35     19.56 o 
   6  -5   2      148.64      188.63     11.42 o 
   7  -5   2      685.42      688.16      8.25 o 
   8  -5   2      141.96      144.65      4.72 o 
   9  -5   2      214.62      238.90      6.19 o 
  10  -5   2      173.94      199.00      6.83 o 
  11  -5   2        1.55       15.83      5.91 o 
  12  -5   2        3.48       20.61      6.55 o 
 -10  -4   2        0.71       -0.33      3.61 o 
  -9  -4   2       16.14       15.29      3.93 o 
  -8  -4   2       20.37       20.35      3.82 o 
  -7  -4   2       24.49       23.42      3.12 o 
  -6  -4   2      355.30      348.34     15.92 o 
  -5  -4   2      107.67      111.62      6.88 o 
  -4  -4   2      781.85      772.51     34.49 o 
  -3  -4   2       13.68       18.21      2.54 o 
  -2  -4   2     2010.06     2056.97     85.37 o 
  -1  -4   2     3629.70     3973.71    193.89 o 
   0  -4   2     3979.69     4423.39    217.35 o 
   1  -4   2      998.52     1055.94     47.06 o 
   2  -4   2       86.55       93.57      4.62 o 
   3  -4   2     2318.54     2466.58    173.67 o 
   4  -4   2     1038.51     1253.00     92.27 o 
   5  -4   2      310.18      354.76      7.25 o 
   6  -4   2     1372.87     1419.08      9.33 o 
   7  -4   2      259.11      259.20    138.20 o 
   8  -4   2      214.38      180.99    109.27 o 
   9  -4   2       27.10       29.63     19.84 o 
  10  -4   2       38.47       43.04      6.06 o 
  11  -4   2       26.15       46.67      6.53 o 
  12  -4   2        2.96       -7.31      7.31 o 
 -10  -3   2        0.83        4.43      3.51 o 
  -9  -3   2       11.43       17.95      3.25 o 
  -8  -3   2        0.90        7.04      3.49 o 
  -7  -3   2        0.62       -3.37      3.37 o 
  -6  -3   2      343.51      350.20     11.29 o 
  -5  -3   2      258.22      254.45      8.38 o 
  -4  -3   2     1649.39     1775.84      7.20 o 
  -3  -3   2       76.25       53.96      7.04 o 
  -2  -3   2     1310.09     1486.79     63.74 o 
  -1  -3   2      686.77      775.22     38.79 o 
   0  -3   2      361.80      428.60     16.12 o 
   1  -3   2      218.21      229.34      9.44 o 
   2  -3   2      146.84      185.64      5.63 o 
   3  -3   2       87.96      177.83     13.96 o 
   4  -3   2       27.31       44.70      6.71 o 
   5  -3   2     1236.41     1400.09    751.99 o 
   6  -3   2      611.50      569.81    310.19 o 
   7  -3   2      705.29      692.01    357.18 o 
   8  -3   2       24.46       26.23     13.09 o 
   9  -3   2      505.38      488.60    254.93 o 
  10  -3   2       19.37        5.69     14.11 o 
  11  -3   2       95.15       93.46      6.56 o 
  12  -3   2        6.72        0.76      7.51 o 
 -11  -2   2        9.35       16.67      4.39 o 
 -10  -2   2        5.84       16.66      3.77 o 
  -9  -2   2       62.91       53.62      3.46 o 
  -8  -2   2      196.93      204.40      7.74 o 
  -7  -2   2      283.91      304.55      4.61 o 
  -6  -2   2      323.03      346.06      5.90 o 
  -5  -2   2       37.04       33.37      4.16 o 
  -4  -2   2     1167.46     1101.92     11.47 o 
  -3  -2   2     1188.03     1081.02     18.56 o 
  -2  -2   2      283.45      290.51      4.43 o 
  -1  -2   2      533.39      485.46      7.43 o 
   0  -2   2      406.61      495.37     28.23 o 
   1  -2   2      342.43      426.26     19.29 o 
   2  -2   2     1635.92     1885.15    107.82 o 
   3  -2   2      126.67      179.97      7.68 o 
   4  -2   2     2078.47     2236.81     33.03 o 
   5  -2   2      388.54      415.34    236.93 o 
   6  -2   2     1402.23     1385.67    725.68 o 
   7  -2   2     1013.65      998.05    516.43 o 
   8  -2   2      599.56      622.03    322.65 o 
   9  -2   2      420.50      384.73    204.18 o 
  10  -2   2       30.71       21.58      8.44 o 
  11  -2   2       78.86       64.89     24.45 o 
 -11  -1   2       32.13       34.59     10.37 o 
 -10  -1   2       70.24       70.90      6.99 o 
  -9  -1   2        9.81       15.14      3.33 o 
  -8  -1   2      349.10      344.27      3.92 o 
  -7  -1   2        3.61        3.24      3.07 o 
  -6  -1   2       78.20       78.77     12.33 o 
  -5  -1   2      577.08      613.39      5.03 o 
  -4  -1   2       91.87      101.15      7.10 o 
  -3  -1   2      831.05      786.22     12.55 o 
  -2  -1   2      162.44      178.34      5.43 o 
   0  -1   2      357.98      381.12      8.29 o 
   1  -1   2      388.38      414.22     18.26 o 
   2  -1   2     5138.17     5893.63     20.64 o 
   3  -1   2       80.87      126.03      5.00 o 
   4  -1   2     1941.13     2021.26    123.84 o 
   5  -1   2       29.20        4.61      7.59 o 
   6  -1   2      312.38      317.81    175.90 o 
   7  -1   2       91.76       82.14     58.09 o 
   8  -1   2       18.49        4.25      4.01 o 
   9  -1   2        2.07        6.86      3.42 o 
  10  -1   2        9.76        7.55      4.40 o 
  11  -1   2        3.44        0.84      5.23 o 
 -12   0   2       45.31       55.42      8.89 o 
 -11   0   2        5.39        4.49      4.34 o 
 -10   0   2       28.77       40.98      6.52 o 
  -9   0   2      161.22      176.74      4.19 o 
  -8   0   2       73.79       73.60      4.06 o 
  -7   0   2      243.12      259.83      4.69 o 
  -6   0   2       84.55       95.66      6.06 o 
  -5   0   2      115.85       94.94      4.65 o 
  -4   0   2      794.61      820.07      9.92 o 
  -3   0   2      220.52      202.47      5.06 o 
  -2   0   2      260.08      282.40      7.87 o 
  -1   0   2      424.61      472.63      8.53 o 
   0   0   2     3034.41     3427.81     21.48 o 
   1   0   2       58.60       15.41     15.18 o 
   2   0   2      932.38      896.61    191.70 o 
   3   0   2     1701.76     1730.73     55.03 o 
   4   0   2       19.29       18.08      9.24 o 
   5   0   2        3.70        6.53      6.90 o 
   6   0   2       45.51       30.98     11.91 o 
   7   0   2       15.80       18.30      3.01 o 
   8   0   2       35.25       30.26     13.72 o 
   9   0   2        4.49        6.81      5.90 o 
  10   0   2       14.64        2.19      9.54 o 
  11   0   2        0.01       -5.71      5.71 o 
 -12   1   2       31.43       30.08     10.25 o 
 -11   1   2        7.43        6.89      4.87 o 
 -10   1   2       56.23       68.42      5.17 o 
  -9   1   2      173.52      159.28     17.84 o 
  -8   1   2       61.13       70.16      4.84 o 
  -7   1   2      229.10      226.09      8.85 o 
  -6   1   2       37.03       31.73      5.13 o 
  -5   1   2     1720.23     1729.75     18.42 o 
  -4   1   2      243.32      226.93      5.62 o 
  -3   1   2     1319.22     1311.38     22.51 o 
  -2   1   2     2662.74     2711.00     33.12 o 
  -1   1   2      262.77      249.71      8.28 o 
   1   1   2     2394.68     2927.33    129.05 o 
   2   1   2        5.79        7.37      5.60 o 
   3   1   2     1744.21     1394.08    412.24 o 
   4   1   2        0.19        4.17      2.96 o 
   5   1   2       56.21       44.72     12.39 o 
   6   1   2       78.04       73.52     25.21 o 
   7   1   2       31.61       29.37     10.00 o 
   8   1   2       17.53       16.39      6.81 o 
   9   1   2        0.67       10.78      3.78 o 
  10   1   2        5.02        8.29      3.73 o 
 -12   2   2        7.37       18.89     12.54 o 
 -11   2   2       10.20       18.57      3.92 o 
 -10   2   2       31.50       35.96      4.39 o 
  -9   2   2       86.85      112.34      5.29 o 
  -8   2   2       76.63       91.46      6.08 o 
  -7   2   2       14.05       14.90      4.85 o 
  -6   2   2      644.00      632.67     26.66 o 
  -5   2   2       44.65       49.89      4.59 o 
  -4   2   2      684.02      671.95      6.69 o 
  -3   2   2      437.62      376.44      6.23 o 
  -2   2   2      189.59      169.79      6.91 o 
   0   2   2        4.15        6.48      4.19 o 
   1   2   2      890.65      995.13     40.98 o 
   2   2   2       36.22       24.40     11.41 o 
   3   2   2      769.17      816.14     38.44 o 
   4   2   2      310.55      337.30    102.86 o 
   5   2   2      359.92      388.49    108.21 o 
   6   2   2      127.91      144.31     42.24 o 
   7   2   2        1.11       -1.81      3.93 o 
   8   2   2        8.39       13.22      4.92 o 
   9   2   2        4.41       10.92      6.98 o 
  10   2   2        5.33        4.79      5.71 o 
 -13   3   2       21.08       13.60      4.39 o 
 -12   3   2        5.98        5.32      5.60 o 
 -11   3   2       34.53       54.78      5.64 o 
 -10   3   2      141.11      140.51     13.69 o 
  -9   3   2       73.17       71.79      4.23 o 
  -8   3   2      282.22      259.49     18.04 o 
  -7   3   2        0.93        2.53      4.50 o 
  -6   3   2      219.54      209.90      4.67 o 
  -5   3   2     1508.83     1545.16     16.28 o 
  -4   3   2      335.19      300.74      5.47 o 
  -3   3   2       11.07       14.71      5.96 o 
  -2   3   2      249.85      262.23      7.71 o 
   0   3   2      790.89      864.03     22.03 o 
   1   3   2     2189.58     2590.13    126.75 o 
   2   3   2      672.63      732.80    130.04 o 
   3   3   2       17.10       29.25      9.22 o 
   4   3   2       78.78       78.30     24.99 o 
   5   3   2        5.91       -3.46      3.46 o 
   6   3   2      104.92      111.01     26.10 o 
   7   3   2       22.77       17.00      6.52 o 
   8   3   2       10.56        6.06      7.92 o 
   9   3   2        1.55       -1.23      8.99 o 
 -13   4   2        3.18        9.10      7.60 o 
 -12   4   2       32.67       24.60     11.61 o 
 -11   4   2       10.31        0.51      7.41 o 
 -10   4   2       91.49      109.87     15.58 o 
  -9   4   2       51.50       51.05      5.31 o 
  -8   4   2      194.22      183.65      9.61 o 
  -7   4   2      406.64      395.19     32.64 o 
  -6   4   2      181.13      171.48      4.74 o 
  -5   4   2     3426.94     3473.45     90.88 o 
  -4   4   2       16.61       14.32      4.61 o 
  -2   4   2        0.99        0.47      5.47 o 
  -1   4   2     1296.25     1436.48     63.77 o 
   0   4   2      175.21      187.66      6.58 o 
   1   4   2      814.41      902.99    155.70 o 
   2   4   2      783.56      829.96    143.51 o 
   3   4   2        9.67        8.06      3.11 o 
   4   4   2       77.26       66.62     19.78 o 
   5   4   2      162.99      158.88     48.67 o 
   6   4   2        3.02       -2.10      2.99 o 
   7   4   2      111.27      105.20     28.78 o 
   8   4   2        9.58       12.77      3.70 o 
 -13   5   2        0.19        5.11      6.73 o 
 -12   5   2       48.42       32.77     26.35 o 
 -11   5   2        6.97        0.47      3.76 o 
 -10   5   2      158.77      152.60      4.65 o 
  -9   5   2       66.62       63.92      4.12 o 
  -8   5   2      862.69      831.01     20.41 o 
  -7   5   2      251.16      232.54     12.92 o 
  -6   5   2      249.92      249.81      6.01 o 
  -5   5   2     2074.44     1957.75     16.19 o 
  -4   5   2      156.94      202.22      6.24 o 
  -3   5   2     1245.49     1364.02      8.49 o 
  -2   5   2      279.85      295.45     23.39 o 
  -1   5   2        0.38        1.51      3.22 o 
   0   5   2      911.78      925.25     38.55 o 
   1   5   2        4.17        7.25      5.88 o 
   2   5   2      318.54      321.28     58.85 o 
   3   5   2      235.98      229.66     63.73 o 
   4   5   2       62.12       64.73     16.99 o 
   5   5   2      176.03      178.18     49.11 o 
   6   5   2       34.78       29.81     14.91 o 
   7   5   2      112.26       98.56     25.56 o 
   8   5   2        6.63        3.86      7.88 o 
 -13   6   2        0.07        6.80      5.43 o 
 -12   6   2       38.07       25.09     11.91 o 
 -11   6   2       21.35       18.17     15.27 o 
 -10   6   2       46.67       45.56      5.85 o 
  -9   6   2       38.34       45.55      4.38 o 
  -8   6   2       42.37       39.88      4.35 o 
  -7   6   2      198.67      184.83     13.71 o 
  -6   6   2       53.52       47.94      4.50 o 
  -5   6   2      277.48      218.58      6.46 o 
  -4   6   2     1287.89     1420.53      9.30 o 
  -3   6   2      201.26      222.81      6.74 o 
  -2   6   2     1159.56     1186.09      8.58 o 
  -1   6   2        9.64        9.25      3.26 o 
   0   6   2      263.70      264.60     13.82 o 
   1   6   2      487.82      535.71     18.39 o 
   2   6   2       35.03       52.32      4.40 o 
   3   6   2       78.04       80.56     24.01 o 
   4   6   2        0.50       -0.40      3.40 o 
   5   6   2       12.88       12.52      3.54 o 
   6   6   2        0.21        0.60      4.87 o 
   7   6   2       17.44       27.47      5.19 o 
 -13   7   2        6.75        8.53      4.87 o 
 -12   7   2       34.75       14.07     14.24 o 
 -11   7   2       70.70       64.09     37.73 o 
 -10   7   2        2.43       11.00      4.35 o 
  -9   7   2      170.72      131.66     70.83 o 
  -8   7   2      199.22      149.08     85.72 o 
  -7   7   2      125.28       86.49     55.24 o 
  -6   7   2      385.96      391.25    113.98 o 
  -5   7   2       87.11       86.40      6.10 o 
  -4   7   2     1067.77     1109.97      8.33 o 
  -3   7   2        0.47       -6.21      6.21 o 
  -2   7   2      519.19      565.11      6.11 o 
  -1   7   2       57.64       72.71      4.73 o 
   0   7   2      413.97      399.23     19.14 o 
   1   7   2       17.02       17.49      3.66 o 
   2   7   2       14.71       16.66      3.60 o 
   3   7   2       98.27      106.43      5.44 o 
   4   7   2       18.48       12.89      4.78 o 
   5   7   2        0.31        4.45      6.20 o 
   6   7   2        1.49        1.54      8.56 o 
 -13   8   2       14.71       18.13     13.65 o 
 -12   8   2        7.46       13.72      4.88 o 
 -11   8   2       89.47       75.12     43.62 o 
 -10   8   2       67.87       47.22     26.37 o 
  -9   8   2      240.90      192.88    110.22 o 
  -8   8   2      259.15      271.11     30.28 o 
  -7   8   2        5.46        9.68      5.45 o 
  -6   8   2      256.31      288.50      6.47 o 
  -5   8   2       99.48      121.60      5.98 o 
  -4   8   2      127.52      148.80      4.74 o 
  -3   8   2      233.22      268.78      6.43 o 
  -2   8   2       24.31       17.41      5.90 o 
  -1   8   2      306.12      296.21     10.72 o 
   0   8   2        0.13       -2.14      3.89 o 
   1   8   2       55.67       57.08      3.70 o 
   2   8   2       18.58       20.29      4.50 o 
   3   8   2        9.90       13.56      7.57 o 
   4   8   2       80.47       84.80      4.89 o 
   5   8   2       17.50       15.57     10.61 o 
 -12   9   2       26.79       30.13      7.75 o 
 -11   9   2        0.16        1.94      4.21 o 
 -10   9   2       51.44       60.30     11.55 o 
  -9   9   2       21.10       26.81      3.93 o 
  -8   9   2      274.99      270.87     25.59 o 
  -7   9   2      103.50      120.05      6.47 o 
  -6   9   2      102.62       97.01      4.30 o 
  -5   9   2     1004.74     1031.39      7.69 o 
  -4   9   2       32.91       32.08      4.13 o 
  -3   9   2      670.03      651.60      7.06 o 
  -2   9   2       16.88       34.17      5.84 o 
  -1   9   2      337.56      362.22      6.66 o 
   0   9   2      186.38      192.90     11.07 o 
   1   9   2        4.01       11.49      8.07 o 
   2   9   2       75.71       75.27      8.32 o 
   3   9   2       10.92       11.01     11.20 o 
   4   9   2       14.64       13.70      5.57 o 
 -12  10   2       13.77       11.37      5.21 o 
 -11  10   2       25.02       26.12      4.43 o 
 -10  10   2       52.85       50.86     10.09 o 
  -9  10   2       64.95       66.60      8.53 o 
  -8  10   2       71.40       89.11      6.58 o 
  -7  10   2       38.31       39.03      6.24 o 
  -6  10   2       49.73       50.55      4.43 o 
  -5  10   2       87.34       92.33      4.42 o 
  -4  10   2       71.62       68.84      6.20 o 
  -3  10   2       16.88       23.36      6.03 o 
  -2  10   2      264.36      294.27      6.68 o 
  -1  10   2        1.50        7.24      6.05 o 
   0  10   2       96.39       98.99      9.47 o 
   1  10   2       12.02       10.86      9.10 o 
   2  10   2       14.80       21.57      8.69 o 
 -11  11   2       20.32       21.35      5.85 o 
 -10  11   2       76.87       81.88      6.59 o 
  -9  11   2      170.09      176.92      5.55 o 
  -8  11   2        9.17        8.16      6.63 o 
  -7  11   2      120.46      131.04      6.70 o 
  -6  11   2       24.59       35.25      5.71 o 
  -5  11   2       40.37       41.24      6.18 o 
  -4  11   2      105.60       94.19      4.72 o 
  -3  11   2       29.56       36.41      6.63 o 
  -2  11   2       98.91      103.07      7.02 o 
  -1  11   2        0.95       -4.46      6.95 o 
   0  11   2      104.35      100.73      5.78 o 
   1  11   2        2.97        3.67      8.01 o 
 -10  12   2        4.66       -3.56      7.70 o 
  -9  12   2       63.21       79.03      7.36 o 
  -8  12   2        2.09        6.86      5.08 o 
  -7  12   2       68.88       72.67      5.16 o 
  -6  12   2       27.24       17.55      6.00 o 
  -5  12   2        7.55       18.83      5.96 o 
  -4  12   2       23.70       33.88      5.07 o 
  -3  12   2        2.27        0.91      6.53 o 
  -2  12   2       46.61       56.06      5.36 o 
  -1  12   2       23.50       -6.16      7.07 o 
  -8  13   2        9.39        7.19      7.63 o 
  -7  13   2       31.43       31.48      6.93 o 
  -6  13   2       23.20       14.56      7.59 o 
  -5  13   2        3.15       -6.13      6.76 o 
  -4  13   2       21.87       26.96      6.98 o 
   4 -14   3       80.49       69.68      5.86 o 
   5 -14   3        3.14       -5.46      5.46 o 
   6 -14   3       41.26       26.63      8.05 o 
   0 -13   3       45.74       56.81      7.96 o 
   1 -13   3        4.34       -3.01      7.32 o 
   3 -13   3       63.23       62.23      7.42 o 
   4 -13   3       45.41       40.21      6.63 o 
   5 -13   3      157.49      177.12      6.79 o 
   6 -13   3        0.00       12.37      7.20 o 
   7 -13   3       61.42       68.24      5.39 o 
   8 -13   3        7.63        3.71      5.53 o 
   9 -13   3       17.85       20.31      6.54 o 
  -2 -12   3       49.75       39.89     14.53 o 
  -1 -12   3       50.12       43.48     11.98 o 
   0 -12   3       15.55       11.32      4.77 o 
   1 -12   3      213.37      230.38      6.64 o 
   2 -12   3       12.51       16.15      4.31 o 
   3 -12   3      214.02      238.77      5.39 o 
   4 -12   3        4.13       11.64      7.02 o 
   5 -12   3      131.87      140.73      6.98 o 
   6 -12   3      153.92      152.26      7.29 o 
   7 -12   3       36.24       44.63      5.03 o 
   8 -12   3      131.50      136.94     15.49 o 
   9 -12   3        9.73       10.54      4.66 o 
  10 -12   3       53.57       49.72      4.92 o 
  -3 -11   3       62.16       69.64      4.44 o 
  -2 -11   3       53.77       52.07      5.15 o 
  -1 -11   3      150.62      158.60      4.61 o 
   0 -11   3       14.19       11.99      4.01 o 
   1 -11   3      210.42      212.88      4.64 o 
   2 -11   3      138.76      146.95      4.22 o 
   3 -11   3      127.58      135.21      6.46 o 
   4 -11   3       15.62       11.07      6.03 o 
   5 -11   3        4.57       12.90      6.58 o 
   6 -11   3       54.00       50.15      5.62 o 
   7 -11   3       27.38       23.22      5.25 o 
   8 -11   3       46.44       49.09      5.71 o 
   9 -11   3      142.65      130.54      7.21 o 
  10 -11   3        7.44       14.48      7.16 o 
  11 -11   3       56.11       58.59      9.73 o 
  -5 -10   3       14.73       10.82      6.05 o 
  -4 -10   3        8.89       19.34      4.76 o 
  -3 -10   3       46.14       48.10      3.90 o 
  -2 -10   3        0.98       -1.74      7.49 o 
  -1 -10   3      130.01      130.99      7.48 o 
   0 -10   3        0.28        5.60      4.00 o 
   1 -10   3      170.79      167.83      7.20 o 
   2 -10   3      160.05      170.52      8.83 o 
   3 -10   3        3.49        3.12      3.00 o 
   4 -10   3      482.02      515.54     38.31 o 
   5 -10   3       29.05       33.62      4.31 o 
   6 -10   3       39.11       46.08      4.03 o 
   7 -10   3      272.75      287.28     19.97 o 
   8 -10   3       11.10       19.99      4.70 o 
   9 -10   3      357.54      381.38     25.70 o 
  10 -10   3        0.16       -0.74      4.91 o 
  11 -10   3      132.21      147.55      8.46 o 
  -6  -9   3        7.50        4.40      6.38 o 
  -5  -9   3        9.42       18.88      3.92 o 
  -4  -9   3        4.71       11.83      4.63 o 
  -3  -9   3       23.15       22.55      4.15 o 
  -2  -9   3        1.27       -3.89      3.89 o 
  -1  -9   3      139.24      148.61      3.86 o 
   0  -9   3       10.51        6.41      3.09 o 
   1  -9   3       25.47       25.36      2.94 o 
   2  -9   3       52.42       60.41      3.62 o 
   3  -9   3        4.27        1.10      4.14 o 
   4  -9   3        8.58       13.40      4.39 o 
   5  -9   3      519.34      564.07     45.64 o 
   6  -9   3       12.98       11.37      3.20 o 
   7  -9   3      157.49      182.73     12.32 o 
   8  -9   3       88.45       83.16      5.48 o 
   9  -9   3      137.54      145.55     15.35 o 
  10  -9   3       13.94       21.77      6.74 o 
  11  -9   3       47.32       50.23      5.01 o 
  -7  -8   3        5.83       12.46      4.84 o 
  -6  -8   3       49.06       51.42      3.50 o 
  -5  -8   3       67.07       82.85      5.49 o 
  -4  -8   3        5.54        8.65      3.43 o 
  -3  -8   3      100.03      118.23     15.74 o 
  -2  -8   3       77.46       83.14      3.57 o 
  -1  -8   3       12.41       17.10      5.70 o 
   0  -8   3      313.09      306.38     17.20 o 
   1  -8   3       42.89       39.92      3.07 o 
   2  -8   3      144.69      148.65      7.93 o 
   3  -8   3      659.71      707.29     27.19 o 
   4  -8   3      236.62      231.46     63.43 o 
   5  -8   3      426.72      430.26     23.94 o 
   6  -8   3      160.57      157.38      3.93 o 
   7  -8   3      358.38      385.90     42.41 o 
   8  -8   3        1.42        4.97      7.77 o 
   9  -8   3       52.02       67.10      4.47 o 
  10  -8   3       72.03       72.16      4.68 o 
  11  -8   3       23.63       32.37      7.31 o 
  12  -8   3       22.80       18.76      8.29 o 
  -8  -7   3       19.64       26.20      4.27 o 
  -7  -7   3       36.66       35.20      3.69 o 
  -6  -7   3        3.87        8.58      3.22 o 
  -5  -7   3      223.44      228.67     11.23 o 
  -4  -7   3        4.81        5.32      3.31 o 
  -3  -7   3        1.02        0.79      3.34 o 
  -2  -7   3      461.75      439.59     27.69 o 
  -1  -7   3      178.10      183.55      9.24 o 
   0  -7   3      263.12      256.89      9.94 o 
   1  -7   3      680.71      683.11     36.79 o 
   2  -7   3      999.47     1076.77     41.37 o 
   3  -7   3      478.38      504.13     18.83 o 
   4  -7   3        0.30        0.37      3.67 o 
   5  -7   3      510.24      516.70     34.63 o 
   6  -7   3        8.61       15.41      4.27 o 
   7  -7   3      309.19      329.78     30.42 o 
   8  -7   3        0.99        2.38      5.39 o 
   9  -7   3        0.26        2.82      4.52 o 
  10  -7   3      101.04       93.17      5.98 o 
  11  -7   3        8.11        6.25     13.76 o 
  12  -7   3        5.62       -3.51      7.93 o 
  -8  -6   3       13.53       12.97      5.78 o 
  -7  -6   3       22.47       27.66      3.63 o 
  -6  -6   3       46.27       39.80      3.92 o 
  -5  -6   3       44.27       42.41      3.03 o 
  -4  -6   3       67.03       61.73      3.88 o 
  -3  -6   3        1.08        2.72      4.66 o 
  -2  -6   3      417.05      414.17     24.15 o 
  -1  -6   3      685.63      699.88     31.74 o 
   0  -6   3      236.49      275.89     10.05 o 
   1  -6   3     1002.12     1029.40     45.25 o 
   2  -6   3       66.57       91.73      3.27 o 
   3  -6   3     1936.65     2115.32     81.02 o 
   4  -6   3       10.08        4.69      3.68 o 
   5  -6   3      201.19      211.93     10.00 o 
   6  -6   3      781.53      838.66     48.00 o 
   7  -6   3        1.88        1.21      5.23 o 
   8  -6   3        1.22       -1.82      4.25 o 
   9  -6   3        3.37        3.50      4.18 o 
  10  -6   3        4.24        2.79      4.63 o 
  11  -6   3       32.37       36.87      5.38 o 
  12  -6   3        0.12        4.21      5.60 o 
  -9  -5   3       15.68       12.99      6.53 o 
  -8  -5   3        1.66        3.29      3.74 o 
  -7  -5   3       22.55       33.85      6.65 o 
  -6  -5   3      299.68      313.94     15.18 o 
  -5  -5   3       48.37       54.45      3.17 o 
  -4  -5   3        2.21        1.61      4.91 o 
  -3  -5   3        2.55        1.57      3.52 o 
  -2  -5   3        0.49        1.62      3.52 o 
  -1  -5   3      517.56      497.08     22.81 o 
   0  -5   3      172.51      250.70     14.80 o 
   1  -5   3      801.97      796.82     31.22 o 
   2  -5   3     4021.64     4779.08    220.32 o 
   3  -5   3      748.61      767.77     55.95 o 
   4  -5   3      349.90      348.54    200.51 o 
   5  -5   3      117.36      151.29     10.77 o 
   6  -5   3      711.54      699.16     62.69 o 
   7  -5   3       99.17      102.70      8.79 o 
   8  -5   3       54.00       64.44      7.27 o 
   9  -5   3       22.82       40.71      3.84 o 
  10  -5   3        8.47       12.77      3.99 o 
  11  -5   3        4.87        3.86      7.30 o 
  12  -5   3        1.07        7.29      6.08 o 
 -10  -4   3       14.73       20.97      4.18 o 
  -9  -4   3        6.24       15.47      7.27 o 
  -8  -4   3       31.86       33.91      3.04 o 
  -7  -4   3        9.13       18.26      3.07 o 
  -6  -4   3      240.76      248.43      6.58 o 
  -5  -4   3      650.58      648.88     21.55 o 
  -4  -4   3      155.17      138.91      4.63 o 
  -3  -4   3     1673.16     1673.57     72.43 o 
  -2  -4   3     3016.74     3431.49    146.56 o 
  -1  -4   3     3315.18     3773.07    208.67 o 
   0  -4   3     3661.70     3953.76    184.70 o 
   1  -4   3     1729.99     1947.80     79.31 o 
   3  -4   3       12.62       20.08     16.44 o 
   4  -4   3     1092.17     1146.87     90.19 o 
   5  -4   3       97.69      109.97     14.67 o 
   6  -4   3      377.83      361.61     21.37 o 
   7  -4   3      176.47      155.26      6.60 o 
   8  -4   3       24.93       21.94      5.89 o 
   9  -4   3      225.10      255.11      6.46 o 
  10  -4   3       53.04       73.42      6.25 o 
  11  -4   3        2.01        0.28      6.96 o 
 -10  -3   3       71.14       67.80      4.01 o 
  -9  -3   3       35.86       40.45      3.64 o 
  -8  -3   3       35.63       36.90      5.01 o 
  -7  -3   3      270.60      271.50      4.54 o 
  -6  -3   3       65.93       67.77      5.08 o 
  -5  -3   3     1382.57     1371.37     14.81 o 
  -4  -3   3       18.88       19.38      3.45 o 
  -3  -3   3     1267.43     1232.42      7.80 o 
  -2  -3   3     2916.53     2986.50     13.74 o 
  -1  -3   3       84.76       77.87      4.88 o 
   0  -3   3     1301.51     1304.41     64.26 o 
   1  -3   3      128.30      127.15      3.63 o 
   2  -3   3     3304.08     3617.90    163.30 o 
   3  -3   3      719.32      797.23     44.48 o 
   4  -3   3      835.11      978.09     39.39 o 
   5  -3   3      494.80      586.15      7.47 o 
   6  -3   3      214.25      186.59      4.86 o 
   7  -3   3      160.44      154.71      5.93 o 
   8  -3   3       42.49       45.44      5.54 o 
   9  -3   3       20.55       25.28      4.33 o 
  10  -3   3      145.88      153.16      5.20 o 
  11  -3   3        2.91        3.84      5.36 o 
 -11  -2   3       33.73       25.21      5.33 o 
 -10  -2   3        0.22        2.22      3.23 o 
  -9  -2   3      233.65      218.06      7.29 o 
  -8  -2   3        0.33        0.31      4.24 o 
  -7  -2   3      230.42      219.85     13.46 o 
  -6  -2   3      360.56      336.02      4.89 o 
  -5  -2   3      420.63      391.35     13.05 o 
  -4  -2   3        3.21        5.09      3.16 o 
  -3  -2   3      364.32      336.44      7.70 o 
  -2  -2   3        5.02       10.81      4.12 o 
  -1  -2   3      649.34      641.07     16.47 o 
   0  -2   3        6.75        9.00      4.54 o 
   1  -2   3       94.07       87.38      5.38 o 
   2  -2   3       53.94       64.03      9.93 o 
   3  -2   3      325.52      266.41     26.35 o 
   4  -2   3      124.59      120.91      4.96 o 
   5  -2   3      604.72      599.97      7.38 o 
   6  -2   3      443.98      407.78      5.66 o 
   7  -2   3       11.59        9.64      3.98 o 
   8  -2   3      238.57      236.76      6.35 o 
   9  -2   3       10.27       12.43      4.89 o 
  10  -2   3       23.48       32.01      5.14 o 
  11  -2   3        5.70        1.81      5.48 o 
 -11  -1   3        6.83        8.51      4.54 o 
 -10  -1   3        2.65       11.74      7.39 o 
  -9  -1   3      158.25      145.94      7.49 o 
  -8  -1   3       31.83       36.86      3.85 o 
  -7  -1   3      222.28      258.37     14.36 o 
  -6  -1   3       98.29      106.66      4.15 o 
  -5  -1   3      767.57      800.37     11.70 o 
  -4  -1   3     2022.92     1974.39      7.23 o 
  -3  -1   3     1911.89     2158.33      8.44 o 
  -2  -1   3      328.95      289.66      5.25 o 
  -1  -1   3       66.12       81.70      6.46 o 
   0  -1   3       70.23       44.64      6.38 o 
   2  -1   3      202.56      223.64      6.00 o 
   3  -1   3      514.87      477.15      8.11 o 
   4  -1   3        1.89        3.29      5.07 o 
   5  -1   3       37.47       30.47      4.69 o 
   6  -1   3      269.25      264.28     77.71 o 
   7  -1   3      107.25      117.97     34.25 o 
   8  -1   3        3.42        7.01      5.19 o 
   9  -1   3        8.05       16.17      4.78 o 
  10  -1   3        2.25        6.48      5.19 o 
  11  -1   3        0.39        0.93      4.91 o 
 -12   0   3        1.25        1.64      7.77 o 
 -11   0   3        5.83        6.92      4.12 o 
 -10   0   3       25.10       35.86      4.24 o 
  -9   0   3      186.22      205.61     13.39 o 
  -8   0   3      302.40      282.19      4.02 o 
  -7   0   3      311.73      324.19     11.61 o 
  -6   0   3      719.91      719.17      7.88 o 
  -5   0   3       14.14       19.06      3.73 o 
  -4   0   3      781.46      682.72      6.26 o 
  -3   0   3     1823.59     1769.16      8.21 o 
  -2   0   3     2321.88     2178.60     13.83 o 
  -1   0   3      919.89      851.95      8.55 o 
   0   0   3     6205.96     6957.01     23.80 o 
   1   0   3     1075.65     1195.94     18.10 o 
   2   0   3     2254.60     2508.32     12.78 o 
   3   0   3      647.75      691.99     38.21 o 
   4   0   3      228.44      247.93     13.06 o 
   5   0   3       48.99       48.32     18.46 o 
   6   0   3      145.60      137.18     35.70 o 
   7   0   3        0.78        2.73      2.73 o 
   8   0   3       24.34       16.47     10.99 o 
   9   0   3        6.84       10.05      4.98 o 
  10   0   3        2.92        2.04      5.62 o 
 -12   1   3        5.31       15.15     17.68 o 
 -11   1   3       31.02       35.85      5.21 o 
 -10   1   3      114.46      133.71      6.16 o 
  -9   1   3        1.49        0.59      4.55 o 
  -8   1   3      737.51      774.68      5.38 o 
  -7   1   3       62.24       72.56      3.10 o 
  -6   1   3      814.93      778.65      5.10 o 
  -5   1   3     1449.05     1520.49     16.44 o 
  -4   1   3      144.38      152.53      4.51 o 
  -3   1   3      672.42      644.42      7.27 o 
  -2   1   3      518.77      501.50      6.19 o 
   0   1   3     3696.65     4144.80     18.48 o 
   1   1   3       92.57      110.29      5.41 o 
   2   1   3     1163.31     1288.91     61.97 o 
   3   1   3       43.64       56.36      7.32 o 
   4   1   3       13.51       12.46      3.08 o 
   5   1   3        1.57        2.00      3.52 o 
   6   1   3       26.94       28.41      9.97 o 
   7   1   3       36.21       48.96     10.93 o 
   8   1   3        0.06        1.75      4.70 o 
   9   1   3        6.31       13.55      5.42 o 
  10   1   3        0.28       -3.42      7.41 o 
 -13   2   3        3.18        8.40      5.04 o 
 -12   2   3        3.65       12.35      5.79 o 
 -11   2   3        3.18        2.46      4.54 o 
 -10   2   3       36.25       41.77      6.34 o 
  -9   2   3      118.11      115.79      3.18 o 
  -8   2   3        5.38        1.51      3.55 o 
  -7   2   3      551.13      533.72     12.00 o 
  -6   2   3      546.64      531.40      4.45 o 
  -5   2   3     1704.71     1597.37     20.78 o 
  -4   2   3       62.99       66.10      4.93 o 
  -3   2   3       63.68       60.34      4.74 o 
  -2   2   3     1114.34     1092.41      8.33 o 
  -1   2   3       13.31        2.58      6.67 o 
   0   2   3      198.26      211.38      7.42 o 
   1   2   3       58.58       69.94      7.10 o 
   2   2   3     1523.08     1728.35     79.19 o 
   3   2   3     1284.90     1406.35    110.41 o 
   4   2   3      373.16      425.11    112.34 o 
   5   2   3      383.64      397.76     99.43 o 
   6   2   3       22.78       25.94     10.23 o 
   7   2   3       98.78       97.77     34.15 o 
   8   2   3        8.80       17.13      4.74 o 
   9   2   3        6.03       11.64      5.15 o 
 -13   3   3       12.79       15.43      5.28 o 
 -12   3   3       12.88       14.69      3.83 o 
 -11   3   3        6.73        0.95      4.66 o 
 -10   3   3       28.66       20.53      3.62 o 
  -9   3   3      425.77      398.76     11.67 o 
  -8   3   3      121.55      104.14      8.08 o 
  -7   3   3      507.25      494.59     12.22 o 
  -6   3   3       30.89       34.94      4.11 o 
  -5   3   3     2159.02     2040.26     33.14 o 
  -4   3   3      256.77      232.19      5.46 o 
  -3   3   3       16.47       10.36      4.95 o 
  -1   3   3      880.39     1016.75     79.04 o 
   0   3   3     2699.60     3158.22    149.90 o 
   1   3   3      245.66      291.67     15.34 o 
   2   3   3     1022.78     1105.36     58.57 o 
   3   3   3      795.86      852.95     46.59 o 
   4   3   3      136.91      158.48     41.91 o 
   5   3   3      290.14      307.75     82.42 o 
   6   3   3       18.56       16.28      2.82 o 
   7   3   3       36.16       37.13      4.67 o 
   8   3   3        7.50       11.30      4.01 o 
 -13   4   3        5.35       -1.80      5.24 o 
 -12   4   3       13.76       26.46     10.41 o 
 -11   4   3       35.12       45.23      3.80 o 
 -10   4   3       13.32       13.00      3.57 o 
  -9   4   3       60.57       62.84     11.33 o 
  -8   4   3       89.77       93.32      6.48 o 
  -7   4   3      114.93      125.96      6.58 o 
  -6   4   3     1513.39     1432.94      7.59 o 
  -5   4   3      206.47      202.87      4.89 o 
  -4   4   3     1203.28     1186.30     12.28 o 
  -3   4   3        3.34        5.80      5.16 o 
  -2   4   3     3902.75     4554.74     15.29 o 
  -1   4   3     1997.33     1766.07    433.01 o 
   0   4   3     1639.77     1879.05    126.18 o 
   1   4   3      600.25      686.20     27.46 o 
   2   4   3        2.60        5.74      3.55 o 
   3   4   3      164.58      163.43     12.58 o 
   4   4   3        4.60        9.78      3.52 o 
   5   4   3       44.12       51.41      8.82 o 
   6   4   3       30.19       33.71      3.84 o 
   7   4   3        3.44       13.45      8.99 o 
   8   4   3        1.17        0.63      5.42 o 
 -13   5   3       31.19       26.52      7.14 o 
 -12   5   3        9.77        4.66      4.90 o 
 -11   5   3       95.24       95.59      5.85 o 
 -10   5   3       89.04       88.10     12.63 o 
  -9   5   3      361.34      352.59      4.96 o 
  -8   5   3      165.78      156.04      4.44 o 
  -7   5   3      227.44      217.70      4.69 o 
  -6   5   3      949.60      918.55     22.11 o 
  -5   5   3       17.35       29.80      4.75 o 
  -4   5   3      856.56      748.88      8.53 o 
  -3   5   3       80.19      105.80     12.78 o 
  -2   5   3        2.86        3.34      3.84 o 
  -1   5   3      613.87      586.30     26.36 o 
   0   5   3       33.33       37.72      4.96 o 
   1   5   3     1084.45     1162.29     50.32 o 
   2   5   3       36.33       34.83      6.70 o 
   3   5   3      108.10      106.35      9.65 o 
   4   5   3       62.81       64.01      4.35 o 
   5   5   3       13.20       14.13      4.57 o 
   6   5   3       39.92       42.76      4.94 o 
   7   5   3        0.15        5.46      5.05 o 
 -13   6   3       16.78       15.62     10.35 o 
 -12   6   3        9.73       14.36      3.96 o 
 -11   6   3       56.86       47.88      3.82 o 
 -10   6   3      107.77      115.48      4.70 o 
  -9   6   3       63.24       66.20      4.14 o 
  -8   6   3      351.54      340.32     18.81 o 
  -7   6   3       20.35       25.66      4.89 o 
  -6   6   3      153.00      139.85      5.12 o 
  -5   6   3      646.68      597.56      7.74 o 
  -4   6   3       64.76       61.66      6.02 o 
  -3   6   3      617.14      696.78      7.73 o 
  -2   6   3       87.96       84.63      4.08 o 
  -1   6   3      207.42      188.00      8.73 o 
   0   6   3       78.32       83.81      4.55 o 
   1   6   3       70.78       69.41     10.28 o 
   2   6   3      250.86      256.74     24.60 o 
   3   6   3       84.88       81.15     17.38 o 
   4   6   3       57.66       46.59      4.52 o 
   5   6   3       24.52       34.12      4.52 o 
   6   6   3       32.80       29.54      8.21 o 
 -13   7   3        7.16        9.25      4.91 o 
 -12   7   3       77.34       63.11     34.68 o 
 -11   7   3        0.12        1.11      4.41 o 
 -10   7   3       53.25       52.58      8.51 o 
  -9   7   3       49.28       46.96      4.94 o 
  -8   7   3      129.77      121.82      5.28 o 
  -7   7   3      234.34      207.46     14.49 o 
  -6   7   3       14.41       15.75      6.41 o 
  -5   7   3      575.68      585.13      7.60 o 
  -4   7   3       48.75       55.17      6.35 o 
  -3   7   3      329.04      366.56      5.31 o 
  -2   7   3      348.20      388.98     23.81 o 
  -1   7   3       30.76       34.96      3.51 o 
   0   7   3      658.74      681.52     42.42 o 
   1   7   3       17.00       17.53      4.66 o 
   2   7   3      188.00      173.92      7.20 o 
   3   7   3       22.82       22.59      4.43 o 
   4   7   3       52.29       55.88      7.55 o 
   5   7   3        0.75        5.76      8.10 o 
 -13   8   3        0.03        8.49      5.12 o 
 -12   8   3       10.61        7.20      5.17 o 
 -11   8   3       41.25       32.46     18.89 o 
 -10   8   3       18.09       11.63      5.03 o 
  -9   8   3       97.97       70.56     43.94 o 
  -8   8   3        7.94        2.93      5.10 o 
  -7   8   3       93.65      108.36     11.11 o 
  -6   8   3       18.99       19.31      4.21 o 
  -5   8   3      536.92      579.20      7.20 o 
  -4   8   3      137.37      141.94      6.20 o 
  -3   8   3      113.42      117.80      6.18 o 
  -2   8   3      437.04      498.54      6.99 o 
  -1   8   3       25.62       26.92      4.20 o 
   0   8   3      172.57      173.04     16.77 o 
   1   8   3       58.43       58.99      4.67 o 
   2   8   3       49.41       46.85      6.68 o 
   3   8   3        9.47        5.25      7.05 o 
   4   8   3        2.15       -2.56      6.62 o 
 -12   9   3        1.05        6.72      5.41 o 
 -11   9   3       21.03       15.66      9.65 o 
 -10   9   3        0.17       -0.60      4.66 o 
  -9   9   3      245.99      273.43     33.33 o 
  -8   9   3      173.48      165.31     13.58 o 
  -7   9   3      330.67      347.02      5.22 o 
  -6   9   3      397.76      420.73      6.87 o 
  -5   9   3      155.61      138.69      4.81 o 
  -4   9   3      736.40      753.64      7.37 o 
  -3   9   3       82.79       98.81      5.98 o 
  -2   9   3      223.23      216.04      5.15 o 
  -1   9   3        3.12        4.56      4.00 o 
   0   9   3       38.87       42.39      6.92 o 
   1   9   3       22.47       23.78      4.99 o 
   2   9   3        3.05       -0.39      7.23 o 
   3   9   3      109.91       93.05      8.25 o 
 -12  10   3       17.49       12.88      8.57 o 
 -11  10   3       21.98       26.76     10.48 o 
 -10  10   3      123.85      132.51     17.53 o 
  -9  10   3      160.61      151.77     16.46 o 
  -8  10   3      222.95      236.73      6.37 o 
  -7  10   3       25.27       33.19      5.91 o 
  -6  10   3      393.21      367.23      5.21 o 
  -5  10   3        0.14        3.44      4.23 o 
  -4  10   3       33.93       31.01      6.06 o 
  -3  10   3       55.63       49.92      6.45 o 
  -2  10   3       14.05       19.26      4.85 o 
  -1  10   3      114.14      121.78      6.75 o 
   0  10   3        2.71        8.16      5.00 o 
   1  10   3       66.47       59.62      6.61 o 
   2  10   3       19.55       21.09      9.35 o 
 -11  11   3        0.73       -0.55      5.54 o 
 -10  11   3       90.88       96.45      7.29 o 
  -9  11   3        7.51       19.37      7.10 o 
  -8  11   3      110.09      120.72      6.27 o 
  -7  11   3        0.43       -5.64      5.64 o 
  -6  11   3      114.13      108.27      5.98 o 
  -5  11   3      117.50      105.20      6.42 o 
  -4  11   3      147.82      173.76      5.32 o 
  -3  11   3      108.28      109.15      6.54 o 
  -2  11   3       11.54       13.39      6.23 o 
  -1  11   3       81.99       86.47      6.82 o 
   0  11   3        8.65       -2.86      6.89 o 
 -10  12   3        7.66       13.92      6.76 o 
  -9  12   3        2.04        5.00      7.42 o 
  -8  12   3       41.92       39.08      6.72 o 
  -7  12   3        5.08       25.20      6.38 o 
  -6  12   3       47.49       55.88      6.36 o 
  -5  12   3       11.56        5.53      5.14 o 
  -4  12   3        5.89        2.67      6.55 o 
  -3  12   3       11.88       16.93      6.59 o 
  -2  12   3        8.40       18.48      7.49 o 
  -7  13   3       67.31       65.81      7.05 o 
  -6  13   3        4.07       10.54      8.02 o 
   4 -14   4        8.09        4.90      5.41 o 
   5 -14   4       44.95       24.23      7.92 o 
   6 -14   4       57.32       62.22      5.69 o 
   0 -13   4       27.99       21.32     12.20 o 
   1 -13   4       70.67       55.50      6.85 o 
   2 -13   4      118.91      114.73      7.01 o 
   4 -13   4      177.69      184.44      7.36 o 
   5 -13   4        2.57        3.56      6.43 o 
   6 -13   4      222.82      242.14      7.83 o 
   7 -13   4        0.44        0.17      6.67 o 
   8 -13   4       54.45       50.05      5.55 o 
  -2 -12   4       18.59       27.33      5.29 o 
  -1 -12   4        1.86        1.52      4.50 o 
   0 -12   4       75.18       70.20      3.88 o 
   1 -12   4       12.42       14.07      5.22 o 
   2 -12   4      396.14      423.65      7.04 o 
   3 -12   4       10.53        3.45      6.82 o 
   4 -12   4      228.20      219.27      7.21 o 
   5 -12   4       52.70       57.73      6.66 o 
   6 -12   4       89.63       80.76      5.81 o 
   7 -12   4       72.08       67.24      4.71 o 
   8 -12   4       32.79       37.31      4.93 o 
   9 -12   4       41.97       36.29      4.50 o 
  10 -12   4        6.18        8.38      4.53 o 
  -3 -11   4       17.89       13.70      5.51 o 
  -2 -11   4       47.40       55.23      8.13 o 
  -1 -11   4       12.51        3.67      3.81 o 
   0 -11   4       30.95       24.12      3.48 o 
   1 -11   4        0.73       -7.13      7.13 o 
   2 -11   4      176.09      169.27      7.22 o 
   3 -11   4        0.93        6.92      6.91 o 
   4 -11   4      180.30      167.78     15.15 o 
   5 -11   4      150.91      130.91      7.50 o 
   6 -11   4        3.53        0.78      4.07 o 
   7 -11   4       59.43       47.67      3.92 o 
   8 -11   4       39.47       38.74      3.93 o 
   9 -11   4        2.47        6.58      4.00 o 
  10 -11   4       50.55       42.78      4.29 o 
  -5 -10   4       30.91       28.42      4.39 o 
  -4 -10   4        2.77       11.01      4.23 o 
  -3 -10   4       75.84       73.46      6.24 o 
  -2 -10   4       67.11       66.05      6.44 o 
  -1 -10   4       15.50       21.06      3.48 o 
   0 -10   4       82.24       72.12      4.01 o 
   1 -10   4      234.27      213.51      4.39 o 
   2 -10   4        1.69       -1.97      3.56 o 
   3 -10   4      155.41      175.81      6.72 o 
   4 -10   4        4.43        5.64      3.28 o 
   5 -10   4      158.09      162.20      6.85 o 
   6 -10   4       87.67       93.14      9.61 o 
   7 -10   4       30.26       31.94      3.89 o 
   8 -10   4      241.45      250.64     18.80 o 
   9 -10   4        4.94       10.45      5.83 o 
  10 -10   4       92.09      104.83     10.49 o 
  11 -10   4        1.81        7.96      5.22 o 
  -6  -9   4       13.72       10.67      4.70 o 
  -5  -9   4       27.39       29.60      6.57 o 
  -4  -9   4       84.33       73.37      3.75 o 
  -3  -9   4        0.24       -2.33      4.44 o 
  -2  -9   4      298.53      290.86     10.13 o 
  -1  -9   4        7.63       14.76      3.70 o 
   0  -9   4      102.06       95.89      3.74 o 
   1  -9   4       31.49       31.46      3.26 o 
   2  -9   4       53.62       57.09      5.33 o 
   3  -9   4       37.99       38.07      3.99 o 
   4  -9   4       22.07       18.88      8.17 o 
   5  -9   4       51.19       51.48      3.96 o 
   6  -9   4       68.22       72.60      4.30 o 
   7  -9   4        0.94        0.73      3.62 o 
   8  -9   4       96.45      118.56      3.89 o 
   9  -9   4       19.02       24.45      4.57 o 
  10  -9   4       55.00       64.41      6.86 o 
  11  -9   4        0.56       -5.22      5.22 o 
  -7  -8   4        1.37       20.78     16.02 o 
  -6  -8   4      170.92      156.07      4.03 o 
  -5  -8   4        0.24        8.01      3.82 o 
  -4  -8   4      129.10      121.89      3.75 o 
  -3  -8   4        8.96       12.45      5.20 o 
  -2  -8   4      241.58      254.73      6.51 o 
  -1  -8   4        4.69        8.39      3.38 o 
   0  -8   4      309.51      318.25     24.19 o 
   1  -8   4        3.24       11.97      3.28 o 
   2  -8   4        9.85        8.81      3.65 o 
   3  -8   4       57.57       67.64      3.37 o 
   4  -8   4      714.91      733.36    197.02 o 
   5  -8   4      229.27      221.11     10.41 o 
   6  -8   4      170.34      175.46      5.81 o 
   7  -8   4        1.57        7.01      3.39 o 
   8  -8   4       34.31       40.50      4.65 o 
   9  -8   4       20.27       26.55      7.32 o 
  10  -8   4        7.33        3.70      4.73 o 
  11  -8   4        1.06        7.03      5.15 o 
  -8  -7   4       41.71       46.00      4.03 o 
  -7  -7   4        9.43       11.69      3.68 o 
  -6  -7   4      240.61      243.10     18.11 o 
  -5  -7   4        1.40       -1.59      2.91 o 
  -4  -7   4      589.65      579.62     24.41 o 
  -3  -7   4       11.82       14.43      3.44 o 
  -2  -7   4      446.47      425.87     16.53 o 
  -1  -7   4      517.65      532.92     25.23 o 
   0  -7   4      451.39      438.82     27.42 o 
   1  -7   4      549.72      545.37     21.89 o 
   2  -7   4        4.69        8.08      3.73 o 
   3  -7   4      183.46      165.02      5.91 o 
   4  -7   4       20.17        8.68      5.21 o 
   5  -7   4       90.96       92.12      3.63 o 
   6  -7   4      458.68      446.32     38.46 o 
   7  -7   4       12.37       18.55      4.36 o 
   8  -7   4        9.78        4.87      4.64 o 
   9  -7   4       81.54       85.97      5.23 o 
  10  -7   4        0.51       -1.07      4.83 o 
  11  -7   4       11.12       16.08      5.21 o 
  -9  -6   4        0.10        5.86      5.99 o 
  -8  -6   4       14.47       23.21      3.47 o 
  -7  -6   4       20.55       18.59      3.29 o 
  -6  -6   4      168.62      165.46     12.66 o 
  -5  -6   4      307.44      307.77     10.89 o 
  -4  -6   4        0.28        2.91      3.07 o 
  -3  -6   4     2114.20     2047.71    130.85 o 
  -2  -6   4      461.36      470.92     20.57 o 
  -1  -6   4      544.70      491.56     26.86 o 
   0  -6   4     1583.20     1579.69     80.64 o 
   1  -6   4       30.59       27.33      2.75 o 
   2  -6   4     1888.79     1972.41     64.64 o 
   3  -6   4      927.92     1050.12     41.84 o 
   4  -6   4      157.01      121.14     36.05 o 
   5  -6   4     1292.70     1424.32     80.04 o 
   6  -6   4      273.85      253.87     18.26 o 
   7  -6   4      359.63      384.45     21.67 o 
   8  -6   4       86.03       99.68      7.52 o 
   9  -6   4      132.70      147.51     12.91 o 
  10  -6   4        7.29       10.72      5.74 o 
  11  -6   4       12.16       23.91      5.47 o 
  -9  -5   4       71.52       71.06      5.09 o 
  -8  -5   4        0.28       -0.91      5.46 o 
  -7  -5   4      307.61      302.36     17.15 o 
  -6  -5   4      239.39      238.58     14.53 o 
  -5  -5   4      625.99      609.16     18.86 o 
  -4  -5   4      179.08      173.84     11.48 o 
  -3  -5   4      109.00       90.27      3.61 o 
  -2  -5   4     4116.25     4148.46    204.70 o 
  -1  -5   4       26.14       34.57      3.10 o 
   0  -5   4      900.38      859.82     44.49 o 
   1  -5   4     1755.48     1974.71     96.03 o 
   2  -5   4     2549.50     2965.33    136.66 o 
   3  -5   4      844.84      984.23     37.65 o 
   4  -5   4      293.03      396.38    217.29 o 
   5  -5   4     1772.03     1912.25     74.88 o 
   6  -5   4       10.65       13.03      3.66 o 
   7  -5   4      277.64      275.42     38.07 o 
   8  -5   4       18.36       21.67      4.74 o 
   9  -5   4       15.85        8.32      5.32 o 
  10  -5   4       17.37       23.00      5.50 o 
  11  -5   4        0.01        8.86      6.03 o 
 -10  -4   4        0.96        5.10      5.64 o 
  -9  -4   4       18.95       19.39      7.06 o 
  -8  -4   4       98.27       96.11      3.24 o 
  -7  -4   4       58.52       63.06     13.44 o 
  -6  -4   4      654.68      609.57     14.30 o 
  -5  -4   4      140.85      126.15      3.87 o 
  -4  -4   4      516.07      480.73      4.17 o 
  -3  -4   4      150.52      152.82     15.72 o 
  -2  -4   4     2080.76     2186.93     24.63 o 
  -1  -4   4      388.32      440.28     27.03 o 
   0  -4   4     3223.22     3772.56    191.57 o 
   1  -4   4     2121.50     2398.77    125.99 o 
   2  -4   4     1113.27     1262.10     56.81 o 
   3  -4   4      486.57      521.74     35.56 o 
   4  -4   4      125.16      146.92     96.09 o 
   5  -4   4      543.66      688.91     25.97 o 
   6  -4   4      880.73      910.77     34.81 o 
   7  -4   4       31.58       44.50      4.87 o 
   8  -4   4      130.99      171.50      9.33 o 
   9  -4   4       26.05       18.95      4.25 o 
  10  -4   4       11.90       13.23      5.37 o 
  11  -4   4       13.77       10.50      7.18 o 
 -11  -3   4        1.68       11.64      3.96 o 
 -10  -3   4        3.89        7.89      4.10 o 
  -9  -3   4        0.64        3.42      3.61 o 
  -8  -3   4       19.42       30.88      9.82 o 
  -7  -3   4        1.49        4.56      6.28 o 
  -6  -3   4      535.78      498.49      8.34 o 
  -5  -3   4       18.54       24.23      4.21 o 
  -4  -3   4      415.86      419.33      4.31 o 
  -3  -3   4     1368.64     1309.00     24.53 o 
  -2  -3   4      832.93      891.03     30.70 o 
  -1  -3   4      921.41      898.96     43.69 o 
   0  -3   4      284.62      326.92     14.32 o 
   1  -3   4     2990.89     3301.16    255.86 o 
   2  -3   4     2100.44     2371.93    195.55 o 
   3  -3   4      932.39      961.39    544.49 o 
   4  -3   4      156.89      123.05     99.94 o 
   5  -3   4       39.35       35.53     12.07 o 
   6  -3   4      513.22      476.78     33.85 o 
   7  -3   4        0.08       -3.03      3.77 o 
   8  -3   4      270.94      291.64     16.33 o 
   9  -3   4       43.27       50.72      5.02 o 
  10  -3   4        5.36        2.68      6.82 o 
  11  -3   4       15.84       23.91      7.56 o 
 -11  -2   4        6.33       14.05     11.38 o 
 -10  -2   4        4.88       12.47     19.07 o 
  -9  -2   4        3.10        3.60      3.28 o 
  -8  -2   4        7.02       17.75     11.07 o 
  -7  -2   4      106.15      107.70      4.26 o 
  -6  -2   4      290.44      274.59      4.13 o 
  -5  -2   4      406.08      423.64      5.02 o 
  -4  -2   4      338.09      256.29     10.80 o 
  -3  -2   4     3067.17     3177.35     26.62 o 
  -2  -2   4     2310.86     2528.98     37.61 o 
  -1  -2   4     3706.67     3646.26     10.76 o 
   0  -2   4     1234.29     1204.21     11.70 o 
   1  -2   4      402.26      386.24     24.58 o 
   3  -2   4       10.68       -1.88      4.74 o 
   4  -2   4      271.50      289.25      6.86 o 
   5  -2   4      371.66      386.36      6.89 o 
   6  -2   4       19.61       14.98      5.27 o 
   7  -2   4       44.93       53.30      4.02 o 
   8  -2   4       13.47       18.22      4.09 o 
   9  -2   4      123.73      107.41     14.05 o 
  10  -2   4       10.28       -2.32      6.95 o 
 -12  -1   4        1.46        2.03      4.87 o 
 -11  -1   4        2.05        3.94      3.71 o 
 -10  -1   4      143.10      130.15      4.77 o 
  -9  -1   4        1.65        7.57      5.22 o 
  -8  -1   4       84.02      116.78     12.52 o 
  -7  -1   4      307.92      335.00     14.86 o 
  -6  -1   4       94.06       85.62      5.92 o 
  -5  -1   4     1743.74     1781.46     15.04 o 
  -4  -1   4        5.56        9.29      4.81 o 
  -3  -1   4     1138.80     1127.39      6.95 o 
  -2  -1   4        7.14       10.98      4.99 o 
  -1  -1   4     1037.09     1089.70      7.54 o 
   0  -1   4      316.97      285.05      5.88 o 
   1  -1   4      485.42      545.46      7.25 o 
   3  -1   4        0.74       -0.72      6.43 o 
   4  -1   4       82.79       93.55      4.58 o 
   5  -1   4      246.69      250.06      6.38 o 
   6  -1   4        4.52        0.38      5.13 o 
   7  -1   4       32.98       40.34      5.02 o 
   8  -1   4        1.23       -1.95      3.81 o 
   9  -1   4        0.44       -2.85      5.53 o 
  10  -1   4        2.52       -7.15      7.15 o 
 -12   0   4       13.73       10.85      4.20 o 
 -11   0   4        2.84        6.05      3.73 o 
 -10   0   4       85.97       89.25      3.52 o 
  -9   0   4       42.17       38.21      6.02 o 
  -8   0   4      300.54      298.76      4.48 o 
  -7   0   4       45.53       43.45      5.41 o 
  -6   0   4      212.07      221.04      9.06 o 
  -5   0   4      846.22      749.97      5.31 o 
  -4   0   4      164.05      257.23      5.40 o 
  -3   0   4      623.13      625.01      6.51 o 
  -2   0   4       11.52       30.33      5.07 o 
  -1   0   4      591.35      585.54      6.29 o 
   0   0   4      745.41      855.92      9.86 o 
   1   0   4      837.44      917.40     14.17 o 
   2   0   4     1306.30     1376.63     10.04 o 
   3   0   4       15.60       21.24      6.28 o 
   4   0   4       12.19        4.32      4.09 o 
   5   0   4      229.35      243.62     10.87 o 
   6   0   4       10.18       11.23      4.92 o 
   7   0   4       16.42       19.11      4.78 o 
   8   0   4       82.63       90.29     10.61 o 
   9   0   4        0.13        7.09      5.42 o 
  10   0   4       13.63       24.89      7.86 o 
 -12   1   4       18.16        9.54      6.13 o 
 -11   1   4        0.65        0.33      4.65 o 
 -10   1   4       57.22       53.64      4.27 o 
  -9   1   4      110.77      112.10      8.00 o 
  -8   1   4      147.50      154.64      5.18 o 
  -7   1   4      136.03      124.12      6.73 o 
  -6   1   4       10.28        8.79      4.09 o 
  -5   1   4      354.25      338.55      4.52 o 
  -4   1   4     2034.94     1970.80      8.40 o 
  -3   1   4      508.44      510.11      6.11 o 
  -2   1   4     5593.13     5738.18     19.69 o 
  -1   1   4      274.51      258.57      4.69 o 
   0   1   4     1307.17     1221.76      9.62 o 
   1   1   4       29.14        6.93      5.70 o 
   2   1   4       73.95       35.54     46.22 o 
   3   1   4      579.74      455.83      5.78 o 
   4   1   4       33.58       24.44      4.66 o 
   5   1   4      106.62       98.16     11.76 o 
   6   1   4       87.91      113.04      7.54 o 
   7   1   4       46.65       55.10      4.79 o 
   8   1   4       19.30       16.68     10.19 o 
   9   1   4        0.21       -2.30      5.78 o 
 -13   2   4        3.10       15.85      5.38 o 
 -12   2   4        3.38       11.82      3.45 o 
 -11   2   4        3.62        9.36      3.61 o 
 -10   2   4       54.11       54.02      4.26 o 
  -9   2   4      123.97      112.07      3.54 o 
  -8   2   4      341.04      318.43     14.79 o 
  -7   2   4       33.98       34.39      2.99 o 
  -6   2   4     2240.78     2146.49     23.51 o 
  -5   2   4       39.52       26.80      3.63 o 
  -4   2   4     1221.72     1229.60      6.89 o 
  -3   2   4      543.85      471.24      6.42 o 
  -1   2   4      668.62      587.65      8.92 o 
   0   2   4        2.59        3.32      3.81 o 
   1   2   4     3449.42     3289.61    715.57 o 
   2   2   4      332.15      359.01     21.85 o 
   3   2   4      749.20      742.84      7.76 o 
   4   2   4      142.75      155.60      4.05 o 
   5   2   4      224.34      227.00     21.10 o 
   6   2   4      101.33      120.61      4.96 o 
   7   2   4       23.05       23.40      4.84 o 
   8   2   4        3.26       13.00      7.14 o 
   9   2   4        0.10        8.01      7.41 o 
 -13   3   4       19.17       39.29     12.44 o 
 -12   3   4       31.30       32.75     10.81 o 
 -11   3   4       52.74       52.74      7.50 o 
 -10   3   4      377.01      369.94     13.84 o 
  -9   3   4        3.72        4.83      3.37 o 
  -8   3   4     1596.30     1637.19     30.96 o 
  -7   3   4       59.53       56.72      4.32 o 
  -6   3   4     3789.96     3688.92     22.69 o 
  -5   3   4      513.67      478.68      5.52 o 
  -4   3   4     2079.02     2189.84     20.77 o 
  -3   3   4     2244.93     2237.93      9.83 o 
  -2   3   4     1334.62     1418.04     11.82 o 
  -1   3   4     4094.56     4530.33    296.66 o 
   0   3   4     1409.61     1427.65    432.26 o 
   1   3   4     1411.14     1595.02    100.92 o 
   2   3   4      781.23      852.91     34.14 o 
   3   3   4      317.24      349.43     13.66 o 
   4   3   4      128.32      137.59     15.30 o 
   5   3   4        1.74        8.03      4.28 o 
   6   3   4       67.84       70.78      5.81 o 
   7   3   4        6.27        5.91      4.85 o 
   8   3   4       10.35       18.48      5.49 o 
 -13   4   4       10.37       15.48     17.76 o 
 -12   4   4       17.56       21.60      5.25 o 
 -11   4   4        6.37        9.74      8.46 o 
 -10   4   4      209.13      187.61      4.02 o 
  -9   4   4        0.62        2.30      6.50 o 
  -8   4   4       71.91       77.03      5.04 o 
  -7   4   4      922.98      931.72      8.06 o 
  -6   4   4      686.74      652.62     11.71 o 
  -5   4   4     1368.77     1274.09      7.73 o 
  -4   4   4       40.38       35.13      4.56 o 
  -3   4   4     1642.00     1631.18      9.43 o 
  -2   4   4     2248.33     2276.98    165.01 o 
  -1   4   4      304.81      304.81     86.56 o 
   0   4   4       87.06       88.10      5.54 o 
   1   4   4        3.11        9.71      4.13 o 
   2   4   4      323.55      305.30     18.23 o 
   3   4   4      104.29       96.09      6.23 o 
   4   4   4      260.92      279.10     12.20 o 
   5   4   4      148.40      155.08      4.58 o 
   6   4   4       58.67       60.28      6.60 o 
   7   4   4       39.52       36.29      5.94 o 
 -13   5   4        0.09       -0.95      4.95 o 
 -12   5   4       23.09       27.30      7.03 o 
 -11   5   4       17.46       21.94      9.62 o 
 -10   5   4        5.14       11.22      5.48 o 
  -9   5   4      292.22      284.00      6.78 o 
  -8   5   4        0.90        2.38      4.12 o 
  -7   5   4      464.11      441.69      5.41 o 
  -6   5   4      501.56      485.27      8.56 o 
  -5   5   4      664.34      637.70      6.97 o 
  -4   5   4       47.87       51.99      5.55 o 
  -3   5   4       31.49       28.88      4.75 o 
  -2   5   4     1575.65     1648.34    441.20 o 
  -1   5   4       83.20      104.69      5.90 o 
   0   5   4      879.42      973.48     68.51 o 
   1   5   4      167.78      177.12      9.03 o 
   2   5   4      145.32      128.04      4.45 o 
   3   5   4       88.78       75.21      6.49 o 
   4   5   4       20.69       17.76      5.90 o 
   5   5   4      109.82      104.12      6.67 o 
   6   5   4        0.45        1.09      5.19 o 
 -13   6   4        0.14       -5.18      5.18 o 
 -12   6   4        1.01       -1.38      4.71 o 
 -11   6   4       24.74       29.86     10.70 o 
 -10   6   4        1.26       -0.30      4.37 o 
  -9   6   4       14.69       12.22      4.49 o 
  -8   6   4       28.33       29.37      6.49 o 
  -7   6   4       26.35       27.38      4.54 o 
  -6   6   4      285.41      263.38     12.60 o 
  -5   6   4       87.38       74.82      5.60 o 
  -4   6   4      302.66      328.90     22.37 o 
  -3   6   4       11.58       12.46      4.42 o 
  -2   6   4      739.71      771.76     25.63 o 
  -1   6   4        9.07       10.03      4.00 o 
   0   6   4      444.00      450.16     27.01 o 
   1   6   4      224.82      266.51     12.90 o 
   2   6   4        0.30        0.55      4.52 o 
   3   6   4       70.38       66.78      6.58 o 
   4   6   4       35.91       33.18      6.74 o 
   5   6   4        6.71        9.62      6.95 o 
   6   6   4       20.44       18.19      7.85 o 
 -13   7   4       10.71       12.25      5.25 o 
 -12   7   4       53.78       53.98      4.98 o 
 -11   7   4       30.36       35.49      4.61 o 
 -10   7   4       49.42       47.52     11.02 o 
  -9   7   4      159.16      147.20      4.99 o 
  -8   7   4        3.17       -1.57      4.24 o 
  -7   7   4       55.49       48.45      4.69 o 
  -6   7   4      412.46      399.77      7.85 o 
  -5   7   4        0.48       -5.67      5.67 o 
  -4   7   4      494.12      549.20      6.80 o 
  -3   7   4      295.35      312.05     24.21 o 
  -2   7   4       38.36       40.05      4.23 o 
  -1   7   4      483.23      483.23     32.54 o 
   0   7   4        0.76        0.96      4.95 o 
   1   7   4      321.90      328.90     15.20 o 
   2   7   4        6.44        8.18      6.27 o 
   3   7   4       86.00       85.95      6.95 o 
   4   7   4       43.81       42.59      7.15 o 
   5   7   4       14.85        9.82      7.63 o 
 -13   8   4       15.29       17.82      6.32 o 
 -12   8   4       25.52        9.64     12.69 o 
 -11   8   4       16.52       14.22      4.60 o 
 -10   8   4        5.05        7.29      4.60 o 
  -9   8   4       35.23       26.45      4.51 o 
  -8   8   4        4.08        5.00      5.53 o 
  -7   8   4       93.42       86.61     28.69 o 
  -6   8   4       10.29       15.92      4.01 o 
  -5   8   4      581.16      615.43      7.28 o 
  -4   8   4        1.11       -5.70      5.70 o 
  -3   8   4      423.70      442.75      6.79 o 
  -2   8   4       26.42       20.49      4.64 o 
  -1   8   4      251.20      246.38     11.48 o 
   0   8   4       15.37       14.25      3.91 o 
   1   8   4       47.07       48.48      4.54 o 
   2   8   4        5.63        3.18      6.68 o 
   3   8   4       21.27       24.60      7.16 o 
   4   8   4        1.21       11.17      7.69 o 
 -12   9   4        6.46        8.38      6.69 o 
 -11   9   4        0.98       -5.60      5.60 o 
 -10   9   4        1.12        5.16      5.21 o 
  -9   9   4       76.71       48.33     16.09 o 
  -8   9   4       25.95       25.16      4.10 o 
  -7   9   4      165.23      158.15      4.66 o 
  -6   9   4        2.67       12.05      5.41 o 
  -5   9   4      320.15      319.44      6.21 o 
  -4   9   4        3.30       11.62      4.30 o 
  -3   9   4      498.67      544.33      7.65 o 
  -2   9   4        6.10       -5.68      6.51 o 
  -1   9   4      211.97      215.02     13.46 o 
   0   9   4       36.47       42.42      4.15 o 
   1   9   4       20.08       22.30      4.43 o 
   2   9   4       37.53       35.18      8.54 o 
 -12  10   4        9.85       15.47      5.45 o 
 -11  10   4        0.02       -4.72      5.27 o 
 -10  10   4       87.92       83.26      9.14 o 
  -9  10   4       14.16       13.73      6.68 o 
  -8  10   4      107.29      115.69      6.40 o 
  -7  10   4       45.18       47.98      6.12 o 
  -6  10   4       65.79       66.80      4.44 o 
  -5  10   4      286.62      278.82      6.57 o 
  -4  10   4       21.83       18.06      4.67 o 
  -3  10   4      117.72      102.13      5.06 o 
  -2  10   4       73.99       89.85      6.89 o 
  -1  10   4       62.48       60.36      7.29 o 
   0  10   4       33.95       40.15      5.93 o 
   1  10   4        0.39        3.35      6.82 o 
 -11  11   4        7.02        5.77      5.19 o 
 -10  11   4      136.31      136.63      7.58 o 
  -9  11   4       79.58      111.11      6.70 o 
  -8  11   4       29.14       39.88      6.70 o 
  -7  11   4      152.49      137.75      6.71 o 
  -6  11   4       44.47       44.74      4.68 o 
  -5  11   4       29.23       33.60      4.88 o 
  -4  11   4      179.16      195.58      7.37 o 
  -3  11   4       18.34        7.60      6.83 o 
  -2  11   4       58.69       60.66      7.41 o 
  -1  11   4        0.24       17.88      5.39 o 
  -9  12   4       53.70       41.97      8.01 o 
  -8  12   4        2.19       20.15      5.22 o 
  -7  12   4       16.79        3.59      6.42 o 
  -6  12   4       32.97       34.38      7.43 o 
  -5  12   4        0.73       -7.55      7.55 o 
  -4  12   4        8.21       28.54      6.61 o 
  -3  12   4       12.66        7.70      7.71 o 
   5 -14   5       19.47       18.89      5.51 o 
   0 -13   5        2.66        3.14      4.85 o 
   1 -13   5        0.09        1.61      5.73 o 
   2 -13   5       10.46        3.09      4.95 o 
   5 -13   5      216.35      182.38      5.86 o 
   6 -13   5       12.18       11.50      5.11 o 
   7 -13   5      101.35       92.72      5.00 o 
   8 -13   5       27.89       30.49      5.15 o 
  -2 -12   5       37.39       31.26      4.54 o 
  -1 -12   5       10.91       11.00      3.81 o 
   0 -12   5      100.00       84.53      4.42 o 
   1 -12   5      195.26      188.25     15.06 o 
   2 -12   5       15.00       18.42      5.24 o 
   3 -12   5      113.43      109.62     33.10 o 
   4 -12   5        1.31       -1.17      5.55 o 
   5 -12   5       81.97       86.57      6.45 o 
   6 -12   5       27.99       25.29      4.29 o 
   7 -12   5        9.53       14.97      4.35 o 
   8 -12   5       41.88       51.92      5.20 o 
   9 -12   5        0.14       -2.41      7.86 o 
  -4 -11   5       22.03       16.90      4.49 o 
  -3 -11   5       57.19       45.33      4.48 o 
  -2 -11   5       35.14       29.36      3.92 o 
  -1 -11   5      113.24      109.69      5.36 o 
   0 -11   5       31.11       31.65      4.10 o 
   1 -11   5      396.59      380.72     17.13 o 
   2 -11   5        1.33       -0.07      4.51 o 
   3 -11   5       80.52       86.85      4.87 o 
   4 -11   5        6.73        5.53      3.80 o 
   5 -11   5        2.30        3.97      3.31 o 
   6 -11   5        5.64        6.88      3.91 o 
   7 -11   5       39.29       44.56      7.69 o 
   8 -11   5        1.87        2.13      3.90 o 
   9 -11   5        1.67        2.66      4.10 o 
  10 -11   5        0.17        1.24      4.43 o 
  -5 -10   5       48.51       40.38      4.53 o 
  -4 -10   5       15.81        8.95      4.92 o 
  -3 -10   5      185.91      171.51      6.38 o 
  -2 -10   5        0.07        4.70      3.65 o 
  -1 -10   5       49.63       49.52      3.57 o 
   0 -10   5       26.91       22.03      3.53 o 
   1 -10   5      349.15      358.36     27.72 o 
   2 -10   5        3.80       10.64      5.29 o 
   3 -10   5      534.81      548.63     24.68 o 
   4 -10   5       88.74       82.75     24.45 o 
   5 -10   5        3.43        7.43      4.68 o 
   6 -10   5       38.68       30.82      5.81 o 
   7 -10   5       23.04       30.93      5.02 o 
   8 -10   5       13.71       15.90      4.89 o 
   9 -10   5       59.07       61.67      4.91 o 
  10 -10   5        3.82        6.35      4.37 o 
  -6  -9   5        8.22       10.98      4.08 o 
  -5  -9   5       22.22       13.81      3.39 o 
  -4  -9   5        0.31        6.47      4.42 o 
  -3  -9   5      392.63      370.40     13.52 o 
  -2  -9   5       12.13       11.51      3.68 o 
  -1  -9   5      957.33      891.74     53.52 o 
   0  -9   5      116.09      116.18      8.54 o 
   1  -9   5      316.35      292.73     10.70 o 
   2  -9   5      517.84      547.02     37.79 o 
   3  -9   5      639.68      675.95     31.82 o 
   4  -9   5      306.79      282.59     73.63 o 
   5  -9   5        1.06        2.47      4.17 o 
   6  -9   5        8.74       11.77      3.64 o 
   7  -9   5      160.37      149.21      5.40 o 
   8  -9   5       10.54        7.74      3.69 o 
   9  -9   5       64.38       64.75      3.92 o 
  10  -9   5        1.36        2.45      4.91 o 
  11  -9   5        7.65        6.43      5.56 o 
  -7  -8   5       26.79       24.28      6.69 o 
  -6  -8   5        8.60       16.35      4.68 o 
  -5  -8   5      131.38      126.76      5.65 o 
  -4  -8   5       27.01       32.24      3.43 o 
  -3  -8   5      411.30      389.31     18.93 o 
  -2  -8   5      490.49      522.05     16.97 o 
  -1  -8   5      366.88      352.99     14.85 o 
   0  -8   5     1130.90     1112.56     46.93 o 
   1  -8   5      153.94      149.33      9.54 o 
   2  -8   5      452.95      471.91     40.66 o 
   3  -8   5      629.12      693.88     23.53 o 
   4  -8   5      104.70      129.03     11.13 o 
   5  -8   5      229.46      213.54     56.61 o 
   6  -8   5       38.15       38.18      3.64 o 
   7  -8   5       36.03       37.73      4.20 o 
   8  -8   5       54.87       71.75      4.62 o 
   9  -8   5       48.10       50.03      5.08 o 
  10  -8   5        3.67        6.47      5.15 o 
  11  -8   5        0.11       -4.43      6.14 o 
  -8  -7   5        2.51        0.97      3.55 o 
  -7  -7   5       73.15       80.24      4.77 o 
  -6  -7   5       36.12       37.04      7.28 o 
  -5  -7   5       59.95       58.76      3.53 o 
  -4  -7   5      180.68      176.80      3.69 o 
  -3  -7   5       21.65       21.20      4.74 o 
  -2  -7   5      627.47      645.62     21.57 o 
  -1  -7   5       67.20       67.99      4.65 o 
   0  -7   5      441.75      459.65     26.46 o 
   1  -7   5      260.83      258.13     17.74 o 
   2  -7   5      237.00      259.84     22.82 o 
   3  -7   5      273.55      288.57     13.33 o 
   4  -7   5        6.55        2.59      3.55 o 
   5  -7   5       57.86       55.91     15.32 o 
   6  -7   5        5.01        6.72      3.65 o 
   7  -7   5       11.78        7.07      4.57 o 
   8  -7   5       60.27       72.89      4.94 o 
   9  -7   5       14.00       16.49      4.86 o 
  10  -7   5       71.22       72.32      4.68 o 
  11  -7   5        0.22        5.11      6.39 o 
  -9  -6   5       12.46       11.85      5.02 o 
  -8  -6   5       11.34        3.11      3.97 o 
  -7  -6   5       15.56       20.31      5.03 o 
  -6  -6   5       98.94      102.17      6.29 o 
  -5  -6   5       36.76       35.12      3.92 o 
  -4  -6   5       31.80       36.70      4.90 o 
  -3  -6   5      415.17      423.10     21.00 o 
  -2  -6   5      313.32      327.06     19.70 o 
  -1  -6   5      236.02      238.91     10.16 o 
   0  -6   5      153.16      141.94      3.27 o 
   1  -6   5     1143.17     1210.13     69.73 o 
   2  -6   5        0.89        6.36      4.21 o 
   3  -6   5      573.62      584.33     21.85 o 
   4  -6   5      837.28      835.76    220.72 o 
   5  -6   5     1001.47     1027.36    266.07 o 
   6  -6   5      660.89      693.83     43.23 o 
   7  -6   5       10.56       15.76      4.35 o 
   8  -6   5      232.80      248.52      8.66 o 
   9  -6   5       24.13       27.97      5.21 o 
  10  -6   5       61.68       61.98      6.24 o 
  11  -6   5        0.46        1.09      7.30 o 
  -9  -5   5        0.25        0.42      3.84 o 
  -8  -5   5       13.93       14.43      3.73 o 
  -7  -5   5       10.64        5.71      3.49 o 
  -6  -5   5      256.83      239.40      5.20 o 
  -5  -5   5        7.10       14.34      3.33 o 
  -4  -5   5      493.08      450.74     26.36 o 
  -3  -5   5      349.90      389.42     17.98 o 
  -2  -5   5        0.60        6.51      2.96 o 
  -1  -5   5     1267.89     1290.35     70.20 o 
   0  -5   5      126.29      150.32      4.60 o 
   1  -5   5     2623.75     2763.06    156.02 o 
   2  -5   5     1950.43     2201.69    171.81 o 
   3  -5   5      263.64      266.97     24.41 o 
   4  -5   5     1645.62     1663.93    453.53 o 
   5  -5   5       48.08       22.55     25.02 o 
   6  -5   5      977.29      895.76    124.83 o 
   7  -5   5       56.88       51.52      3.97 o 
   8  -5   5       96.62      132.70      5.70 o 
   9  -5   5       57.97       67.11      6.62 o 
  10  -5   5        2.82       15.08      6.13 o 
  11  -5   5       12.23        8.86      7.34 o 
 -10  -4   5       35.83       32.97      5.24 o 
  -9  -4   5        4.19       -2.00      4.65 o 
  -8  -4   5       35.48       45.07     11.26 o 
  -7  -4   5       87.22      106.64      4.30 o 
  -6  -4   5       57.41       50.38      3.55 o 
  -5  -4   5       66.70       53.35      3.76 o 
  -4  -4   5      109.49      122.98      4.37 o 
  -3  -4   5     2859.74     2621.55     17.90 o 
  -2  -4   5     1985.80     2035.98     30.50 o 
  -1  -4   5      148.66      117.91      4.59 o 
   0  -4   5     5851.72     6411.84    318.97 o 
   1  -4   5      366.75      402.08     21.65 o 
   2  -4   5     2997.38     3480.51    269.99 o 
   3  -4   5        8.54       18.12      5.90 o 
   4  -4   5      330.28        5.10      6.01 o 
   5  -4   5      875.32      923.96      8.45 o 
   6  -4   5      123.65      153.41      6.49 o 
   7  -4   5        9.88       19.70      5.62 o 
   8  -4   5       10.35       16.42      4.48 o 
   9  -4   5       41.89       52.87      6.01 o 
  10  -4   5        5.84        4.55      6.26 o 
  11  -4   5        7.57       -1.74      7.62 o 
 -11  -3   5        1.82        1.79      4.37 o 
 -10  -3   5       38.88       34.04      3.87 o 
  -9  -3   5       24.66       28.50      6.68 o 
  -8  -3   5       58.30       70.07      9.31 o 
  -7  -3   5      507.43      503.07      5.57 o 
  -6  -3   5       50.24       44.68      9.82 o 
  -5  -3   5      126.50      108.31     10.53 o 
  -4  -3   5       81.66       98.93      5.17 o 
  -3  -3   5       69.69       51.40      4.14 o 
  -2  -3   5     1179.90     1161.16      9.17 o 
  -1  -3   5      212.80      189.00      4.47 o 
   0  -3   5      262.26      239.05      5.27 o 
   1  -3   5     1079.57     1240.31     98.89 o 
   2  -3   5      767.75      801.74     72.49 o 
   4  -3   5      330.71       -5.25      5.94 o 
   5  -3   5      774.52      734.71      7.59 o 
   6  -3   5       39.48       26.77      5.57 o 
   7  -3   5      111.56      128.63      6.08 o 
   8  -3   5        5.75       -1.85      5.98 o 
   9  -3   5        0.21        8.24      6.57 o 
  10  -3   5        5.80        7.14      6.61 o 
 -11  -2   5        9.64       14.93     10.78 o 
 -10  -2   5       13.08        5.55      4.27 o 
  -9  -2   5        0.63        3.29     12.12 o 
  -8  -2   5        0.28       -1.23      3.69 o 
  -7  -2   5      406.64      376.19      8.26 o 
  -6  -2   5       36.98       35.57      6.08 o 
  -5  -2   5      446.74      451.90      5.49 o 
  -4  -2   5       25.93       16.87      4.20 o 
  -3  -2   5       82.73       83.19      4.11 o 
  -2  -2   5      676.89      600.32      5.28 o 
  -1  -2   5        4.65        4.29      3.45 o 
   0  -2   5     1370.22     1378.63      7.17 o 
   1  -2   5     1975.60     2229.57     11.63 o 
   2  -2   5      182.33      158.14      6.11 o 
   3  -2   5       29.47        1.53      4.33 o 
   4  -2   5       31.68       10.04      5.71 o 
   5  -2   5      232.47      240.62      5.16 o 
   6  -2   5      121.54       92.92      6.13 o 
   7  -2   5       51.55       60.17      5.63 o 
   8  -2   5      180.06      213.53      6.28 o 
   9  -2   5        0.59        7.34      6.26 o 
  10  -2   5       14.63       21.29      7.33 o 
 -12  -1   5        2.76        3.52      5.86 o 
 -11  -1   5       30.12       22.25      4.48 o 
 -10  -1   5        2.41        2.12      3.53 o 
  -9  -1   5       92.39       81.46     12.04 o 
  -8  -1   5       22.99       22.01      4.00 o 
  -7  -1   5      143.64      153.67      5.85 o 
  -6  -1   5      209.34      185.49      6.76 o 
  -5  -1   5     1027.55     1011.04     14.26 o 
  -4  -1   5     1159.64     1110.44      6.43 o 
  -3  -1   5       60.05       49.63      4.66 o 
  -2  -1   5     1059.50     1037.06      7.15 o 
  -1  -1   5      229.54      213.67      4.58 o 
   0  -1   5      392.53      429.65      7.19 o 
   1  -1   5     1118.18     1052.71      9.56 o 
   3  -1   5      456.33       -6.07      6.24 o 
   4  -1   5       51.95       63.47      5.77 o 
   5  -1   5       52.98       51.47      6.23 o 
   6  -1   5       65.06       58.90      5.52 o 
   7  -1   5       68.83       78.58      5.98 o 
   8  -1   5       58.55       57.66      5.77 o 
   9  -1   5        0.70       13.66      6.52 o 
  10  -1   5        0.65       -5.58      6.98 o 
 -12   0   5        0.20       -2.96     12.67 o 
 -11   0   5       47.66       56.11      4.24 o 
 -10   0   5        3.61        6.93      4.08 o 
  -9   0   5      154.16      175.76      4.18 o 
  -8   0   5       20.21       17.88      4.08 o 
  -7   0   5        0.79        4.97     10.41 o 
  -6   0   5      428.73      425.98      6.55 o 
  -5   0   5      200.02      266.44      5.47 o 
  -4   0   5       55.04       37.26      3.33 o 
  -3   0   5       21.43       13.69      4.64 o 
  -2   0   5      317.24      305.87      4.34 o 
  -1   0   5      363.42      336.25      5.69 o 
   0   0   5        6.11       10.53      6.77 o 
   1   0   5     1339.89     1518.02      9.15 o 
   2   0   5      194.33      158.87    107.67 o 
   3   0   5      467.26      479.57      6.96 o 
   4   0   5      176.08      228.98      6.40 o 
   5   0   5       10.22       15.05      5.37 o 
   6   0   5       18.57       26.75      5.82 o 
   7   0   5       23.37       41.69      5.85 o 
   8   0   5        0.50       17.57      5.92 o 
   9   0   5       24.65       30.01      5.38 o 
 -12   1   5        2.79       15.52      4.76 o 
 -11   1   5       10.53        8.70      5.19 o 
 -10   1   5      148.13      154.39     14.99 o 
  -9   1   5       37.75       37.89      3.37 o 
  -8   1   5      141.97      152.39      6.32 o 
  -7   1   5      105.67      108.93      4.45 o 
  -6   1   5      177.91      170.71      9.35 o 
  -5   1   5     2373.88     2328.34     39.75 o 
  -4   1   5      132.75      140.50      4.67 o 
  -3   1   5     4235.33     4393.35     12.12 o 
  -2   1   5       34.84       47.47      4.92 o 
  -1   1   5     4873.07     5542.16     67.76 o 
   0   1   5      962.89     1011.59      9.24 o 
   1   1   5     3088.17     3834.27     19.16 o 
   2   1   5      876.32      973.31    536.64 o 
   3   1   5       82.11       78.98      6.18 o 
   4   1   5      316.07      316.59      5.30 o 
   5   1   5       69.75       77.23      5.85 o 
   6   1   5       49.39       43.86      5.68 o 
   7   1   5       64.41       72.71      6.46 o 
   8   1   5        1.28        3.09      6.44 o 
   9   1   5       18.96       28.99      6.86 o 
 -13   2   5        6.25       12.20      6.81 o 
 -12   2   5        2.62        1.64      3.85 o 
 -11   2   5        5.36        5.45      3.19 o 
 -10   2   5      121.68      126.97      5.42 o 
  -9   2   5       67.85       55.46      3.52 o 
  -8   2   5      147.10      135.06      4.06 o 
  -7   2   5      396.13      398.98      8.37 o 
  -6   2   5        1.88        8.44      9.12 o 
  -5   2   5     2320.77     2221.73      9.21 o 
  -4   2   5     1272.26     1321.98      9.04 o 
  -3   2   5     3420.51     3450.92     10.64 o 
  -2   2   5     3214.62     3276.87     10.41 o 
  -1   2   5        3.15        5.13      6.41 o 
   0   2   5      734.36      808.07     33.32 o 
   1   2   5      297.08      312.17    175.03 o 
   2   2   5     1611.52     1659.12    111.38 o 
   3   2   5        0.83        1.52      6.37 o 
   4   2   5      223.00      210.41      6.53 o 
   5   2   5      115.37      119.21      5.83 o 
   6   2   5       84.94       69.67      6.62 o 
   7   2   5       26.21       29.48      4.71 o 
   8   2   5        0.12        7.37      4.95 o 
 -13   3   5        2.07       14.02     10.91 o 
 -12   3   5        6.25       10.13      4.41 o 
 -11   3   5       54.68       66.68      4.22 o 
 -10   3   5        0.43       -3.22      4.02 o 
  -9   3   5      451.90      458.92      5.01 o 
  -8   3   5       47.70       53.07      4.45 o 
  -7   3   5      813.22      725.70     13.83 o 
  -6   3   5      440.11      434.31      5.17 o 
  -5   3   5        2.85        3.14      4.24 o 
  -4   3   5     1530.88     1501.89      9.44 o 
  -3   3   5      226.08      192.16      8.43 o 
  -2   3   5     3758.76     3673.06     15.59 o 
  -1   3   5       14.32       14.47      3.59 o 
   0   3   5     1239.85     1248.40    340.86 o 
   1   3   5      220.64      233.34     22.96 o 
   2   3   5      443.27      452.47     12.91 o 
   3   3   5       91.95       84.78      4.70 o 
   4   3   5      162.67      173.02      6.44 o 
   5   3   5       48.65       54.33      5.84 o 
   6   3   5        1.04        0.99      6.40 o 
   7   3   5        5.83       -3.54      7.15 o 
 -13   4   5        5.08       12.15      4.63 o 
 -12   4   5        9.70        9.31      3.50 o 
 -11   4   5       59.26       61.68      3.71 o 
 -10   4   5        6.94       10.09      9.77 o 
  -9   4   5       93.83      107.63      8.16 o 
  -8   4   5       28.98       27.57      4.34 o 
  -7   4   5       93.10       87.95      9.71 o 
  -6   4   5      540.63      482.29      5.57 o 
  -5   4   5        5.74        9.07      4.55 o 
  -4   4   5      109.54       88.12      4.89 o 
  -3   4   5      398.39      394.62      5.83 o 
  -2   4   5     1817.10     1771.56    104.69 o 
  -1   4   5      111.71       84.84     22.64 o 
   0   4   5      509.30      545.30     22.11 o 
   1   4   5     1164.11     1268.19     25.06 o 
   2   4   5       64.67       70.34      4.99 o 
   3   4   5      296.04      295.79      6.76 o 
   4   4   5      144.55      130.90      6.50 o 
   5   4   5       37.86       44.47      6.58 o 
   6   4   5       51.63       64.72      7.19 o 
   7   4   5        0.21        4.79      7.59 o 
 -13   5   5        2.37        6.80      4.48 o 
 -12   5   5        3.56        0.39      4.76 o 
 -11   5   5       43.84       51.82      4.63 o 
 -10   5   5       15.21       23.71      4.28 o 
  -9   5   5       81.40       85.32     10.07 o 
  -8   5   5      318.12      316.70      5.10 o 
  -7   5   5      271.01      263.50      5.06 o 
  -6   5   5      883.22      847.84      6.53 o 
  -5   5   5        3.14        0.94      4.76 o 
  -4   5   5      405.61      413.66      7.48 o 
  -3   5   5     1257.14     1255.55     91.14 o 
  -2   5   5       93.19       90.05     23.21 o 
  -1   5   5      576.09      582.51     21.53 o 
   0   5   5      282.71      292.25     11.11 o 
   1   5   5      285.48      286.97     10.28 o 
   2   5   5      396.16      431.77     29.54 o 
   3   5   5       26.41       18.51      6.28 o 
   4   5   5      166.92      168.75      6.83 o 
   5   5   5        1.20       -0.09      6.64 o 
   6   5   5       29.13       23.80      6.84 o 
 -13   6   5        2.67       -4.13      4.97 o 
 -12   6   5        0.13       -0.46      4.55 o 
 -11   6   5       11.39        5.98     13.99 o 
 -10   6   5       61.64       68.70      4.40 o 
  -9   6   5       77.79       66.42      4.12 o 
  -8   6   5       76.04       73.57      4.49 o 
  -7   6   5       41.38       39.81      4.82 o 
  -6   6   5      100.79       90.31      5.65 o 
  -5   6   5        9.10        9.02      5.61 o 
  -4   6   5      201.47      225.08     20.75 o 
  -3   6   5       46.40       48.64     12.93 o 
  -2   6   5      860.42      923.00     37.30 o 
  -1   6   5        2.40       -0.11      3.89 o 
   0   6   5      161.13      186.21      5.18 o 
   1   6   5       83.31       75.19      4.79 o 
   2   6   5       56.40       68.93      4.37 o 
   3   6   5        8.72        4.11      6.56 o 
   4   6   5       40.65       45.45      6.31 o 
   5   6   5       21.47       16.10      7.35 o 
 -13   7   5       14.49       23.84      7.39 o 
 -12   7   5       84.01       85.98      6.88 o 
 -11   7   5        8.25        5.75      4.54 o 
 -10   7   5       91.98       83.47      4.72 o 
  -9   7   5       14.15       16.81      5.03 o 
  -8   7   5       34.17       33.90      4.70 o 
  -7   7   5       23.18       23.69      5.04 o 
  -6   7   5       24.72       22.60      5.27 o 
  -5   7   5       98.95       94.39     11.52 o 
  -4   7   5      108.84       94.90      4.33 o 
  -3   7   5      145.53      130.22      4.44 o 
  -2   7   5        3.02        3.03      5.06 o 
  -1   7   5       12.18       11.56      3.73 o 
   0   7   5      259.12      280.33     15.91 o 
   1   7   5       18.09       16.53      3.61 o 
   2   7   5      100.87       83.69      7.09 o 
   3   7   5       38.41       34.82      7.44 o 
   4   7   5       19.41       18.48      7.75 o 
 -13   8   5       19.90       21.26     15.44 o 
 -12   8   5       34.29       42.54      7.35 o 
 -11   8   5        4.54       -0.56      4.88 o 
 -10   8   5       96.42      103.70      5.40 o 
  -9   8   5        1.84       -0.10      4.76 o 
  -8   8   5      145.75      138.12      5.95 o 
  -7   8   5        6.87       12.89      4.27 o 
  -6   8   5       57.58       65.90      5.87 o 
  -5   8   5      113.21      131.58      4.50 o 
  -4   8   5        3.05        3.27      5.76 o 
  -3   8   5       19.01       17.44      5.08 o 
  -2   8   5      145.93      147.11     10.38 o 
  -1   8   5        1.77        1.08      4.02 o 
   0   8   5      178.68      177.69      7.35 o 
   1   8   5       39.74       38.11      4.00 o 
   2   8   5       62.01       58.12      9.66 o 
   3   8   5       14.18       21.06      7.50 o 
 -12   9   5       43.75       24.35     20.33 o 
 -11   9   5       34.14       15.63     14.45 o 
 -10   9   5       84.37       58.20     37.28 o 
  -9   9   5      192.28      196.56     57.82 o 
  -8   9   5        8.56       20.33      5.98 o 
  -7   9   5      348.80      354.68      6.73 o 
  -6   9   5      276.47      261.49      6.58 o 
  -5   9   5       91.78       93.21      5.88 o 
  -4   9   5      407.38      420.25      7.30 o 
  -3   9   5        9.49        7.02      5.88 o 
  -2   9   5      164.79      159.75      6.27 o 
  -1   9   5       39.59       42.83      6.61 o 
   0   9   5        7.58        8.11      4.47 o 
   1   9   5       23.15       21.05      5.50 o 
   2   9   5        6.51       11.62      5.88 o 
 -11  10   5       86.43       75.17      5.98 o 
 -10  10   5       40.36       44.52      7.55 o 
  -9  10   5      146.52      111.73      5.36 o 
  -8  10   5      114.78      107.77      6.09 o 
  -7  10   5       57.24       50.76      4.72 o 
  -6  10   5      257.51      238.70      6.74 o 
  -5  10   5       13.93        8.28      4.63 o 
  -4  10   5      113.38       95.65      6.86 o 
  -3  10   5        3.85       10.49      4.73 o 
  -2  10   5       24.05       28.72      7.01 o 
  -1  10   5       16.69       17.36      7.30 o 
   0  10   5        4.44        6.74      5.02 o 
 -10  11   5       97.59       98.54      5.88 o 
  -9  11   5        1.47       -6.61      6.61 o 
  -8  11   5       67.60       65.25      6.44 o 
  -7  11   5        9.46       10.65      4.76 o 
  -6  11   5       82.81       88.10      7.09 o 
  -5  11   5       35.24       47.18      6.26 o 
  -4  11   5       62.36       72.47      7.08 o 
  -3  11   5      106.22       89.03      7.60 o 
  -2  11   5       34.32       47.24      7.60 o 
  -8  12   5       86.62       74.24      7.92 o 
  -7  12   5       73.68       75.66      6.96 o 
  -6  12   5       39.93       17.79      7.64 o 
  -5  12   5      107.31      115.56      7.73 o 
   0 -13   6        0.99        1.59      5.48 o 
   1 -13   6       27.28       21.08      5.88 o 
   2 -13   6       19.25        6.74      9.66 o 
   3 -13   6        3.01        5.57      4.01 o 
   4 -13   6       48.32       41.87      7.15 o 
   5 -13   6        0.03        1.98      6.56 o 
   6 -13   6       45.74       40.04      4.95 o 
   7 -13   6        3.89        3.71      4.11 o 
  -2 -12   6        8.17       14.96      4.64 o 
  -1 -12   6       17.32       20.57      4.26 o 
   0 -12   6       36.62       44.37      3.78 o 
   1 -12   6       27.34       34.95      9.50 o 
   2 -12   6       58.65       68.55      8.75 o 
   3 -12   6       22.45       14.50      4.21 o 
   4 -12   6      319.28      252.10    146.24 o 
   5 -12   6        5.16        4.25      4.10 o 
   6 -12   6      149.41      141.06      9.14 o 
   7 -12   6        4.42        4.77      4.31 o 
   8 -12   6       33.89       34.24      4.38 o 
   9 -12   6       28.69       30.82      4.46 o 
  -4 -11   6        0.87        6.84      4.35 o 
  -3 -11   6       24.58       20.61      4.44 o 
  -2 -11   6       27.01       32.85      4.05 o 
  -1 -11   6       10.53       11.89      3.65 o 
   0 -11   6      382.21      366.63     19.78 o 
   1 -11   6        2.03        4.97      3.86 o 
   2 -11   6      292.65      293.44     26.38 o 
   3 -11   6       63.47       56.57      4.77 o 
   4 -11   6      365.28      300.22    165.47 o 
   5 -11   6      427.77      376.52    103.87 o 
   6 -11   6      220.35      239.73     18.39 o 
   7 -11   6      234.96      223.91     22.28 o 
   8 -11   6       20.29       23.63      4.11 o 
   9 -11   6       42.02       50.41     11.13 o 
  -5 -10   6       14.91        9.02      4.22 o 
  -4 -10   6       96.52       81.56      6.11 o 
  -3 -10   6       26.24       32.87      3.26 o 
  -2 -10   6      131.78      122.17      6.21 o 
  -1 -10   6       28.99       31.73      6.10 o 
   0 -10   6      603.85      557.27     26.92 o 
   1 -10   6     1028.61      986.41     67.59 o 
   2 -10   6      428.91      440.93     33.14 o 
   3 -10   6      696.42      704.27     65.60 o 
   4 -10   6        4.70        4.25      3.77 o 
   5 -10   6      561.65      571.01    154.33 o 
   6 -10   6        1.57       10.04      3.98 o 
   7 -10   6      174.35      190.32      7.74 o 
   8 -10   6       29.24       26.60      6.94 o 
   9 -10   6       17.67       13.27      4.37 o 
  10 -10   6        6.29        7.66      4.30 o 
  -6  -9   6       35.60       36.42      3.96 o 
  -5  -9   6        9.09        7.96      4.00 o 
  -4  -9   6      216.93      191.90      3.90 o 
  -3  -9   6       60.15       57.44      3.76 o 
  -2  -9   6      159.18      154.80      5.22 o 
  -1  -9   6      132.36      140.34      5.17 o 
   0  -9   6       73.86       52.38      3.78 o 
   1  -9   6      485.32      510.51     21.36 o 
   2  -9   6       74.09       58.82     11.61 o 
   3  -9   6      658.45      736.02     56.73 o 
   4  -9   6       11.55       10.15      4.25 o 
   5  -9   6       23.03       13.56      5.69 o 
   6  -9   6       68.99       63.88      4.80 o 
   7  -9   6       46.17       55.74      3.92 o 
   8  -9   6       59.94       57.09      3.81 o 
   9  -9   6        1.32        3.61      3.92 o 
  10  -9   6       17.89       20.91      4.41 o 
  -7  -8   6        0.33        1.06      4.84 o 
  -6  -8   6       45.50       49.76      3.47 o 
  -5  -8   6        1.88       -0.61      3.71 o 
  -4  -8   6       76.61       88.76      8.06 o 
  -3  -8   6       77.68       87.57      3.87 o 
  -2  -8   6       77.72       86.26      7.04 o 
  -1  -8   6        2.27        0.33      4.02 o 
   0  -8   6      240.74      237.59     14.39 o 
   1  -8   6       64.58       62.75      3.75 o 
   2  -8   6       43.77       35.15      4.54 o 
   3  -8   6       94.45       93.60      8.33 o 
   4  -8   6      786.10      782.75     72.30 o 
   5  -8   6        1.91        0.23      3.57 o 
   6  -8   6      460.56      486.06     16.30 o 
   7  -8   6      124.35      119.50     14.96 o 
   8  -8   6      150.75      151.96      3.95 o 
   9  -8   6       57.42       48.67      4.16 o 
  10  -8   6        6.38       15.89      6.44 o 
  -8  -7   6       12.04       19.63      4.06 o 
  -7  -7   6        0.68       12.24      6.37 o 
  -6  -7   6       22.43       32.22      3.73 o 
  -5  -7   6       17.40       29.32      5.37 o 
  -4  -7   6       38.61       37.54      3.38 o 
  -3  -7   6      264.12      282.77     13.90 o 
  -2  -7   6       29.52       32.00      3.44 o 
  -1  -7   6      502.37      469.57     26.31 o 
   0  -7   6      330.67      320.62     17.37 o 
   1  -7   6        8.37       13.38      3.45 o 
   2  -7   6     1266.10     1320.39    112.23 o 
   3  -7   6       11.82        8.50      4.40 o 
   4  -7   6      345.99      354.64      7.18 o 
   5  -7   6       54.66       38.13     12.74 o 
   6  -7   6       52.04       72.90      4.93 o 
   7  -7   6      309.64      319.76      8.44 o 
   8  -7   6        0.18        4.93      4.73 o 
   9  -7   6      149.12      123.51      5.25 o 
  10  -7   6        1.20        3.57      6.41 o 
  -9  -6   6        0.06        5.76      4.14 o 
  -8  -6   6        1.07        2.45      3.26 o 
  -7  -6   6       51.42       54.08      3.33 o 
  -6  -6   6       12.24       11.03      3.51 o 
  -5  -6   6       10.09       15.68     10.74 o 
  -4  -6   6      135.38      140.60      6.90 o 
  -3  -6   6      411.93      416.00     22.90 o 
  -2  -6   6      268.80      261.18     15.52 o 
  -1  -6   6      211.55      187.83      8.67 o 
   0  -6   6      444.42      455.07     26.63 o 
   1  -6   6       71.09       81.88      4.46 o 
   2  -6   6      152.41      158.28      4.52 o 
   3  -6   6     1065.54     1218.17     86.88 o 
   4  -6   6      101.35      109.99      6.29 o 
   5  -6   6      341.76      336.13    187.87 o 
   6  -6   6        0.48       -5.95      5.95 o 
   7  -6   6       67.33       76.53      5.65 o 
   8  -6   6       41.79       54.14      6.31 o 
   9  -6   6       93.02       94.49      6.82 o 
  10  -6   6        0.29       -7.07      7.07 o 
 -10  -5   6        2.81       -2.20      6.04 o 
  -9  -5   6       19.37        8.34      3.76 o 
  -8  -5   6        2.77       11.53      9.33 o 
  -7  -5   6      213.44      204.58      4.11 o 
  -6  -5   6      121.48      110.99     10.61 o 
  -5  -5   6      376.39      345.14      3.73 o 
  -4  -5   6      126.26      129.31      4.67 o 
  -3  -5   6      177.55      170.01      4.28 o 
  -2  -5   6      228.21      222.90     12.84 o 
  -1  -5   6      119.07      150.10     12.31 o 
   0  -5   6      284.36      255.57     11.71 o 
   1  -5   6        5.00       13.47      3.42 o 
   2  -5   6        9.55        8.90      4.47 o 
   3  -5   6      129.54      125.57      8.67 o 
   4  -5   6        4.12        6.61     13.67 o 
   5  -5   6      571.83       11.71      6.36 o 
   6  -5   6        1.19       -4.08      4.08 o 
   7  -5   6        1.21       -1.78      4.49 o 
   8  -5   6       48.66       46.35      6.58 o 
   9  -5   6        1.45        3.57      6.64 o 
  10  -5   6        9.69       14.71      7.06 o 
 -10  -4   6        1.56       18.74      4.80 o 
  -9  -4   6       41.09       49.87     14.60 o 
  -8  -4   6        3.45        2.51      3.45 o 
  -7  -4   6      344.03      360.43      4.90 o 
  -6  -4   6       69.97       59.73      3.38 o 
  -5  -4   6       89.55       88.92      4.56 o 
  -4  -4   6      775.15      729.87     15.37 o 
  -3  -4   6       63.94       64.72      4.15 o 
  -2  -4   6      653.12      540.64      9.43 o 
  -1  -4   6      100.92       74.72      3.55 o 
   0  -4   6      609.75      653.34     27.15 o 
   1  -4   6     2019.00     2112.19    138.98 o 
   2  -4   6       55.03       46.60      3.70 o 
   3  -4   6      167.22      133.01      6.14 o 
   4  -4   6      216.86      206.03    112.42 o 
   5  -4   6      419.81      187.96      6.58 o 
   6  -4   6       59.59       69.27      5.98 o 
   7  -4   6       74.47      112.78      6.33 o 
   8  -4   6       72.23      100.28      4.78 o 
   9  -4   6        6.92        8.11      4.92 o 
  10  -4   6       20.17       26.48      7.27 o 
 -11  -3   6       38.53       20.86      4.57 o 
 -10  -3   6        0.70        4.74      3.90 o 
  -9  -3   6       28.80       26.52      4.00 o 
  -8  -3   6       40.97       35.00      3.53 o 
  -7  -3   6       37.95       41.75     11.46 o 
  -6  -3   6      225.62      211.49      6.01 o 
  -5  -3   6       53.84       55.80      4.22 o 
  -4  -3   6     1466.47     1347.27     20.90 o 
  -3  -3   6     1293.71     1305.36     31.47 o 
  -2  -3   6      753.06      796.35      5.87 o 
  -1  -3   6     1181.52     1033.09     10.67 o 
   0  -3   6       57.47       64.21      3.79 o 
   1  -3   6     2683.06     2827.48    215.95 o 
   2  -3   6       34.98       47.73      4.86 o 
   3  -3   6      640.40      717.78      6.35 o 
   4  -3   6      830.28        1.83      5.86 o 
   5  -3   6      262.75      224.54      6.40 o 
   6  -3   6      103.21       95.59      4.46 o 
   7  -3   6      118.09      150.90      6.33 o 
   8  -3   6       70.63       79.94      4.66 o 
   9  -3   6        0.90       15.98      6.15 o 
  10  -3   6        2.18       -1.04      7.65 o 
 -11  -2   6        1.56        8.90      4.66 o 
 -10  -2   6        3.97        3.46      8.04 o 
  -9  -2   6        1.74        3.68      8.29 o 
  -8  -2   6      157.31      170.60      4.26 o 
  -7  -2   6      280.84      259.74      7.36 o 
  -6  -2   6      331.14      327.14     11.21 o 
  -5  -2   6       57.67       57.36      2.94 o 
  -4  -2   6      454.61      491.33      5.25 o 
  -3  -2   6     2026.90     1997.40     62.87 o 
  -2  -2   6      678.41      710.26      5.40 o 
  -1  -2   6     1377.82     1445.93      8.90 o 
   0  -2   6      193.93      186.61      4.29 o 
   1  -2   6     1894.62     1898.36     10.50 o 
   2  -2   6       55.61       68.71      4.33 o 
   3  -2   6      825.15       -1.84      4.18 o 
   4  -2   6      354.90       -4.51      4.51 o 
   5  -2   6      229.48      238.78      6.73 o 
   6  -2   6      109.66      138.75      6.07 o 
   7  -2   6       20.89       27.87      4.34 o 
   8  -2   6        3.82       -5.08      5.71 o 
   9  -2   6       23.39       28.70      6.23 o 
 -12  -1   6       16.84        8.56      4.32 o 
 -11  -1   6        0.08        1.42      3.83 o 
 -10  -1   6       55.47       57.53      9.96 o 
  -9  -1   6        0.17        2.49      2.88 o 
  -8  -1   6      306.88      300.42     27.19 o 
  -7  -1   6      308.46      304.29      4.10 o 
  -6  -1   6      574.18      576.62      5.88 o 
  -5  -1   6       93.92       82.51      3.61 o 
  -4  -1   6        1.13        0.41      3.65 o 
  -3  -1   6      389.04      378.25      9.48 o 
  -2  -1   6      142.13      172.96      4.29 o 
  -1  -1   6      136.69      127.05      5.14 o 
   0  -1   6     1266.50     1329.87      9.52 o 
   1  -1   6      432.28      555.90      7.75 o 
   2  -1   6      671.90      671.99      7.70 o 
   3  -1   6      438.33        1.94      4.14 o 
   4  -1   6      323.19      257.13      5.13 o 
   5  -1   6      529.78      581.20      7.17 o 
   6  -1   6       20.75       30.32      5.74 o 
   7  -1   6      245.75      302.71      6.42 o 
   8  -1   6        0.12       -6.30      6.30 o 
   9  -1   6        3.91       13.77      6.39 o 
 -12   0   6       17.14       20.38      4.91 o 
 -11   0   6        3.24       12.46      4.21 o 
 -10   0   6       70.17       66.12      8.01 o 
  -9   0   6       12.47       23.13      3.94 o 
  -8   0   6        0.35       -1.62      3.20 o 
  -7   0   6      186.16      159.91      4.91 o 
  -6   0   6       23.59       28.07      3.50 o 
  -5   0   6      459.91      379.31      4.22 o 
  -4   0   6      206.98      179.60      4.67 o 
  -3   0   6      882.26     1071.09     13.58 o 
  -2   0   6     1663.90     1652.65      7.37 o 
  -1   0   6     1394.15     1706.58      7.41 o 
   0   0   6      185.35      158.07      6.62 o 
   1   0   6     3483.71     3813.07     12.55 o 
   2   0   6      172.40      128.46     90.30 o 
   3   0   6      657.95       -2.82      6.01 o 
   4   0   6        0.19       -0.37      4.08 o 
   5   0   6      253.83      233.01      4.78 o 
   6   0   6       17.73       17.54      6.02 o 
   7   0   6       80.98       85.29      6.08 o 
   8   0   6       23.64       30.63      6.79 o 
   9   0   6       14.47        4.94      7.08 o 
 -12   1   6        9.55       11.56     14.22 o 
 -11   1   6       50.84       53.49      8.42 o 
 -10   1   6       36.49       42.56      4.06 o 
  -9   1   6       64.85       70.77      3.45 o 
  -8   1   6       51.66       54.24      3.39 o 
  -7   1   6       34.61       31.49      3.70 o 
  -6   1   6      496.49      468.01      6.32 o 
  -5   1   6        5.39        3.79      4.23 o 
  -4   1   6     1000.41      994.70     16.71 o 
  -3   1   6       18.80       29.64      4.30 o 
  -2   1   6      457.58      393.56      5.11 o 
  -1   1   6     1360.28     1392.51      8.64 o 
   0   1   6     1036.26     1130.71      8.95 o 
   1   1   6      838.21      742.59     49.15 o 
   2   1   6      300.89      308.85    174.35 o 
   3   1   6      510.49      502.15      7.50 o 
   4   1   6        4.11       21.72      5.25 o 
   5   1   6      205.84      187.14      4.91 o 
   6   1   6       24.24       30.24      5.89 o 
   7   1   6       41.96       38.16      4.86 o 
   8   1   6       28.40       16.16      7.19 o 
 -13   2   6        4.22       10.06      8.52 o 
 -12   2   6        6.26       19.55     10.27 o 
 -11   2   6       66.05       61.82      8.21 o 
 -10   2   6        4.87        2.66      6.01 o 
  -9   2   6      185.55      197.52      4.61 o 
  -8   2   6       27.11       34.43     10.45 o 
  -7   2   6        5.12        9.06      4.88 o 
  -6   2   6      807.73      791.30      7.78 o 
  -5   2   6        1.55        9.08      4.16 o 
  -4   2   6      581.62      541.08      4.90 o 
  -3   2   6        1.20        6.58      4.11 o 
  -2   2   6     1201.52     1247.89      8.95 o 
  -1   2   6        3.09        3.57      4.21 o 
   0   2   6        0.18        7.57      6.29 o 
   1   2   6     1241.19     1243.03    328.70 o 
   2   2   6      143.56      139.88     10.05 o 
   3   2   6      219.18      215.28      6.44 o 
   4   2   6      326.57      369.07      6.85 o 
   5   2   6        0.91        6.09      4.47 o 
   6   2   6       92.68      104.88      4.93 o 
   7   2   6       11.30        9.66      6.95 o 
   8   2   6        2.42        4.75      6.92 o 
 -13   3   6        9.74       13.70      5.17 o 
 -12   3   6        4.76       -2.83      5.43 o 
 -11   3   6       39.81       39.72      5.69 o 
 -10   3   6      115.12      113.67      4.33 o 
  -9   3   6       21.00       32.67      4.17 o 
  -8   3   6      483.40      457.34      4.65 o 
  -7   3   6        1.20        2.61      3.64 o 
  -6   3   6     1228.23     1204.16     13.81 o 
  -5   3   6      779.56      792.00     10.67 o 
  -4   3   6      986.94      977.82     14.82 o 
  -3   3   6     2577.87     2528.05     27.27 o 
  -2   3   6       13.68       16.20      6.37 o 
  -1   3   6      468.10      486.97     21.66 o 
   0   3   6      489.41      501.54    133.15 o 
   1   3   6      126.27      125.06      3.85 o 
   2   3   6      387.88      387.42     18.99 o 
   3   3   6        7.13        7.89      4.23 o 
   4   3   6      103.02       97.78      6.33 o 
   5   3   6       27.43       20.13      6.42 o 
   6   3   6        5.73       11.35      4.98 o 
   7   3   6       21.01       27.63      6.65 o 
 -13   4   6       40.64       39.12      4.75 o 
 -12   4   6        0.83        7.71      3.89 o 
 -11   4   6       29.46       29.49      3.62 o 
 -10   4   6      106.03       95.20      5.36 o 
  -9   4   6       45.08       48.62      7.68 o 
  -8   4   6      153.18      143.59      3.71 o 
  -7   4   6       92.05       80.10      6.80 o 
  -6   4   6       22.99       25.50      4.36 o 
  -5   4   6      353.51      347.66      8.26 o 
  -4   4   6       26.10       31.37      4.97 o 
  -3   4   6     1157.84     1150.83     10.60 o 
  -2   4   6      121.07      130.59      9.08 o 
  -1   4   6        4.05        1.33      3.02 o 
   0   4   6       31.27       32.14      7.46 o 
   1   4   6       54.75       68.68      4.14 o 
   2   4   6        1.45       11.88      9.56 o 
   3   4   6        0.67       -0.26      6.09 o 
   4   4   6        4.57       13.45      6.33 o 
   5   4   6       14.96       19.18      5.03 o 
   6   4   6        4.69       11.35      6.56 o 
 -13   5   6       18.10       19.42     13.94 o 
 -12   5   6        1.63       -5.39      5.39 o 
 -11   5   6        1.01       11.48      4.54 o 
 -10   5   6        5.51        0.23      4.12 o 
  -9   5   6      182.16      177.67      9.59 o 
  -8   5   6        2.03        1.56      7.13 o 
  -7   5   6      741.04      719.22     17.53 o 
  -6   5   6        0.14       -2.25      4.20 o 
  -5   5   6      249.90      240.44      5.42 o 
  -4   5   6        3.06        1.39      7.39 o 
  -3   5   6     1162.69     1148.43     54.08 o 
  -2   5   6       22.89       27.52      9.72 o 
  -1   5   6      912.04      891.98     50.25 o 
   0   5   6       10.23       19.45      4.97 o 
   1   5   6        1.29       -0.34      3.45 o 
   2   5   6       21.31       35.32      9.39 o 
   3   5   6        8.61       12.50      6.49 o 
   4   5   6        0.24       11.47      5.81 o 
   5   5   6       19.90        9.36      6.57 o 
 -13   6   6        4.92        4.17      4.23 o 
 -12   6   6        8.31       15.60      4.64 o 
 -11   6   6       91.45       78.43      4.96 o 
 -10   6   6        5.46        0.33      4.54 o 
  -9   6   6      217.39      227.82      5.06 o 
  -8   6   6        3.06        1.70      4.37 o 
  -7   6   6      697.69      652.85      6.46 o 
  -6   6   6        3.38        0.10      4.96 o 
  -5   6   6      764.86      707.08      8.20 o 
  -4   6   6       17.53       15.59      4.49 o 
  -3   6   6       93.11       76.43     21.70 o 
  -2   6   6      164.47      176.31      7.68 o 
  -1   6   6      100.45      105.64      5.00 o 
   0   6   6       60.37       68.12      3.88 o 
   1   6   6       13.95       16.49      3.54 o 
   2   6   6       35.77       32.78      5.79 o 
   3   6   6       60.66       73.62      7.07 o 
   4   6   6       61.21       65.09      7.24 o 
 -13   7   6       53.62       49.48      8.03 o 
 -12   7   6        7.14        7.01      4.77 o 
 -11   7   6      129.39      118.60      4.93 o 
 -10   7   6       18.67       13.12      4.58 o 
  -9   7   6      179.69      167.56      7.41 o 
  -8   7   6       43.07       41.12      4.91 o 
  -7   7   6      165.90      159.06      5.64 o 
  -6   7   6      259.71      232.25      8.67 o 
  -5   7   6       23.18       25.26      3.67 o 
  -4   7   6      237.51      257.46     72.03 o 
  -3   7   6      249.41      243.56      7.01 o 
  -2   7   6        3.35        7.00      3.61 o 
  -1   7   6      153.33      178.21     14.92 o 
   0   7   6       84.25       82.15      4.34 o 
   1   7   6       45.11       40.62      3.79 o 
   2   7   6       20.73       28.89      4.71 o 
   3   7   6        8.89        8.91      6.65 o 
 -12   8   6        1.55        4.45      5.33 o 
 -11   8   6       46.46       42.96      5.19 o 
 -10   8   6       33.13       26.07      5.16 o 
  -9   8   6       28.76       23.43      6.49 o 
  -8   8   6      161.79      147.89      6.82 o 
  -7   8   6       17.82       18.46      4.87 o 
  -6   8   6      205.95      209.92     23.26 o 
  -5   8   6       87.79       87.56      8.22 o 
  -4   8   6       65.39       73.44      7.27 o 
  -3   8   6      160.71      156.99     11.17 o 
  -2   8   6       12.90        9.76      4.03 o 
  -1   8   6      221.33      217.79     18.32 o 
   0   8   6        1.36        2.89      3.53 o 
   1   8   6       49.87       48.60      5.55 o 
   2   8   6        0.93       -0.54      5.59 o 
 -12   9   6       51.63       27.99     12.32 o 
 -11   9   6       39.50       36.88      6.06 o 
 -10   9   6      108.90       94.59      6.05 o 
  -9   9   6        0.90        1.28      2.88 o 
  -8   9   6       40.72       27.44     19.52 o 
  -7   9   6       63.96       67.49      6.19 o 
  -6   9   6       90.12       69.21      6.00 o 
  -5   9   6       98.10      135.58      6.08 o 
  -4   9   6       20.10       30.10      5.96 o 
  -3   9   6      204.05      199.61      6.84 o 
  -2   9   6        3.48        2.42      4.87 o 
  -1   9   6      164.94      147.14      4.92 o 
   0   9   6       23.45       18.62      4.50 o 
   1   9   6       48.14       44.83      6.12 o 
 -11  10   6        2.56        2.07      5.62 o 
 -10  10   6       53.38       41.38      7.62 o 
  -9  10   6       22.85       31.04      6.24 o 
  -8  10   6       48.90       30.42      6.47 o 
  -7  10   6      107.77       98.23      6.35 o 
  -6  10   6        0.00       -5.40      6.81 o 
  -5  10   6      260.44      238.37      5.69 o 
  -4  10   6       10.88        8.84      5.99 o 
  -3  10   6       72.74       66.67      6.59 o 
  -2  10   6       59.58       66.31      6.60 o 
  -1  10   6        2.87        0.15      4.65 o 
 -10  11   6       16.02       26.62      7.96 o 
  -9  11   6       16.51       11.85      6.79 o 
  -8  11   6        4.32       22.85      7.27 o 
  -7  11   6       51.06       55.88      5.31 o 
  -6  11   6       79.79       72.13      7.30 o 
  -5  11   6        2.54       12.84      6.50 o 
  -4  11   6      175.51      157.25      7.75 o 
  -3  11   6        0.57       -7.19      7.68 o 
   0 -13   7       16.60       19.26      5.81 o 
   1 -13   7        0.15        7.28      4.50 o 
   2 -13   7       15.95       12.74      5.10 o 
   3 -13   7        9.11       10.07      5.14 o 
   4 -13   7        0.12        1.54      5.85 o 
   5 -13   7       56.26       52.07      6.11 o 
   6 -13   7       24.64       19.76      5.53 o 
   7 -13   7       72.46       56.53      6.52 o 
  -2 -12   7       59.64       54.73      4.86 o 
  -1 -12   7        4.02       12.39      3.74 o 
   0 -12   7      147.50      134.31      6.07 o 
   1 -12   7       49.22       54.32      4.34 o 
   2 -12   7        0.13        0.61      4.73 o 
   3 -12   7      172.10      192.12     22.88 o 
   4 -12   7       61.38       28.57     23.60 o 
   5 -12   7       86.11       64.44     42.27 o 
   6 -12   7       58.84       57.60      8.50 o 
   7 -12   7        1.55       -2.28      5.18 o 
   8 -12   7       84.39       79.41      5.80 o 
  -4 -11   7       37.79       27.75      5.91 o 
  -3 -11   7       21.76       27.70      3.99 o 
  -2 -11   7       27.55       27.08      3.89 o 
  -1 -11   7      138.16      127.74      8.77 o 
   0 -11   7       12.82       13.23      3.62 o 
   1 -11   7      199.97      193.74     19.09 o 
   2 -11   7        0.51        2.47      4.21 o 
   3 -11   7      122.57      104.14      3.96 o 
   4 -11   7      257.91      225.29      7.10 o 
   5 -11   7       49.02       28.24     18.31 o 
   6 -11   7      167.91      148.98      6.63 o 
   7 -11   7        8.41        4.56      8.34 o 
   8 -11   7      122.95      112.49      6.15 o 
   9 -11   7        0.41        1.51      8.83 o 
  -5 -10   7       31.63       34.66      3.68 o 
  -4 -10   7       23.20       24.19      4.05 o 
  -3 -10   7      184.58      176.37     13.61 o 
  -2 -10   7        0.50       13.53      4.50 o 
  -1 -10   7      321.37      309.96      8.17 o 
   0 -10   7      120.65      120.63      3.92 o 
   1 -10   7      206.15      196.04      9.94 o 
   2 -10   7       31.57       33.47      4.37 o 
   3 -10   7      110.41      100.35      5.32 o 
   4 -10   7      332.34      300.80      7.64 o 
   5 -10   7        1.44        5.15      4.79 o 
   6 -10   7      236.79      229.92      8.50 o 
   7 -10   7       40.74       37.60      4.55 o 
   8 -10   7       26.78       33.99      7.13 o 
   9 -10   7       64.32       56.17      4.79 o 
  -6  -9   7        3.36       -0.09      5.55 o 
  -5  -9   7       43.35       41.07      5.50 o 
  -4  -9   7        4.58        5.87      3.51 o 
  -3  -9   7       54.03       54.80      3.68 o 
  -2  -9   7       27.58       31.40      3.12 o 
  -1  -9   7      185.97      159.06      8.39 o 
   0  -9   7      831.43      821.61     43.93 o 
   1  -9   7       95.17       96.16      3.56 o 
   2  -9   7      285.07      314.61     29.25 o 
   3  -9   7       61.22       62.84      4.35 o 
   4  -9   7      180.05      174.10      6.72 o 
   5  -9   7       76.70       65.90     41.96 o 
   6  -9   7       49.92       53.73     28.62 o 
   7  -9   7      202.57      205.81      9.13 o 
   8  -9   7        1.87       11.15      5.38 o 
   9  -9   7       34.36       40.95      6.12 o 
  10  -9   7        9.35       11.26      8.11 o 
  -7  -8   7        0.34        2.32      7.17 o 
  -6  -8   7        2.35        6.63      3.68 o 
  -5  -8   7        9.88        8.79      4.17 o 
  -4  -8   7      102.87       94.28      3.70 o 
  -3  -8   7       14.90       22.76      3.66 o 
  -2  -8   7       12.70       23.02      7.08 o 
  -1  -8   7       28.73       29.01      2.91 o 
   0  -8   7      328.65      344.94     25.54 o 
   1  -8   7      195.57      189.89      9.41 o 
   2  -8   7      411.61      461.74     27.67 o 
   3  -8   7      276.77      310.09     31.96 o 
   4  -8   7      243.33      216.01      6.30 o 
   5  -8   7      311.96      298.77    155.60 o 
   6  -8   7       38.56       23.46     21.86 o 
   7  -8   7       60.90       63.15     17.14 o 
   8  -8   7       76.97       78.80      4.82 o 
   9  -8   7        2.91        8.53      9.40 o 
  10  -8   7       19.21       12.00      4.84 o 
  -8  -7   7        1.66        1.34     13.49 o 
  -7  -7   7       30.28       36.91      6.03 o 
  -6  -7   7        5.31        4.77      5.78 o 
  -5  -7   7        3.41        0.94      3.97 o 
  -4  -7   7      215.47      220.08      5.52 o 
  -3  -7   7        5.66       16.88      4.54 o 
  -2  -7   7       59.03       57.32      3.18 o 
  -1  -7   7      128.60      124.89     10.88 o 
   0  -7   7        1.79        4.78      4.97 o 
   1  -7   7      175.50      178.59      5.81 o 
   2  -7   7      148.62      157.95      8.56 o 
   3  -7   7      442.18      469.13     36.75 o 
   4  -7   7       21.38       18.93      6.12 o 
   5  -7   7        2.10       -2.31      3.40 o 
   6  -7   7      137.52      116.17     42.06 o 
   7  -7   7        0.40       -3.63      4.37 o 
   8  -7   7       54.76       57.77      5.61 o 
   9  -7   7        1.25       -4.27      6.95 o 
  10  -7   7       11.08       21.46      6.74 o 
  -9  -6   7       22.83       22.48      4.08 o 
  -8  -6   7        0.21       15.02      3.90 o 
  -7  -6   7       27.66       29.54      6.06 o 
  -6  -6   7       15.81       27.89      3.76 o 
  -5  -6   7        0.40        1.43      3.00 o 
  -4  -6   7       21.34       26.48      3.29 o 
  -3  -6   7      366.24      360.08     21.29 o 
  -2  -6   7      256.31      219.09     12.27 o 
  -1  -6   7      261.15      237.56     12.10 o 
   0  -6   7      206.74      201.74      8.72 o 
   1  -6   7      400.66      383.99     15.80 o 
   2  -6   7      106.27      129.24     13.43 o 
   3  -6   7       72.70       77.23      9.68 o 
   4  -6   7      218.99      210.44      6.80 o 
   5  -6   7       53.40       41.79     21.18 o 
   6  -6   7      100.25       99.87     24.80 o 
   7  -6   7       40.10       53.79      5.82 o 
   8  -6   7      127.39      124.27      6.31 o 
   9  -6   7        0.86       -1.42      4.95 o 
  10  -6   7       12.71       18.38      5.58 o 
 -10  -5   7       16.37       25.90      4.06 o 
  -9  -5   7        2.51        8.19      3.39 o 
  -8  -5   7      133.54      127.24      4.22 o 
  -7  -5   7        0.05        1.94      6.53 o 
  -6  -5   7      150.02      141.39     18.91 o 
  -5  -5   7      180.86      171.34      8.73 o 
  -4  -5   7      674.17      649.64     17.20 o 
  -3  -5   7      549.83      510.73      5.40 o 
  -2  -5   7      329.16      306.50      7.12 o 
  -1  -5   7     1299.54     1346.70     58.84 o 
   0  -5   7       17.88       29.41      5.12 o 
   1  -5   7      542.72      572.71     38.74 o 
   2  -5   7      360.39      356.32     37.47 o 
   3  -5   7      122.24      121.44     10.25 o 
   4  -5   7      336.46      349.36    185.28 o 
   5  -5   7       45.24       42.07     27.31 o 
   6  -5   7       31.11       37.01      5.94 o 
   7  -5   7       10.75       25.85      6.37 o 
   8  -5   7       34.61       37.99      4.85 o 
   9  -5   7       21.78       27.93      6.32 o 
  10  -5   7        3.93        2.86      5.34 o 
 -10  -4   7       55.74       50.11     12.91 o 
  -9  -4   7       17.66       18.67      5.17 o 
  -8  -4   7      171.75      162.00      7.29 o 
  -7  -4   7       35.84       35.19      7.54 o 
  -6  -4   7      373.73      368.59      9.04 o 
  -5  -4   7        3.16        8.04      8.21 o 
  -4  -4   7       21.60       26.38      3.53 o 
  -3  -4   7      836.39      777.98      7.36 o 
  -2  -4   7       62.96       79.40      5.66 o 
  -1  -4   7      843.60      829.53      5.49 o 
   0  -4   7      413.14      463.16     20.35 o 
   1  -4   7      656.42      722.00     58.02 o 
   2  -4   7      299.89      281.57     17.67 o 
   3  -4   7        1.48        9.23      5.83 o 
   4  -4   7      993.61      979.83    518.75 o 
   5  -4   7       58.66       -1.02      5.79 o 
   6  -4   7       48.24       47.92      6.35 o 
   7  -4   7       66.81       81.62      6.22 o 
   8  -4   7        3.45       -6.00      6.00 o 
   9  -4   7       34.22       46.07      6.58 o 
 -11  -3   7        6.54        2.41      4.46 o 
 -10  -3   7       13.01       20.47      4.54 o 
  -9  -3   7        1.19       -4.96     16.03 o 
  -8  -3   7      127.66      131.49     11.77 o 
  -7  -3   7      121.69      108.16      4.19 o 
  -6  -3   7        5.69       13.00      3.94 o 
  -5  -3   7      682.64      648.69      4.36 o 
  -4  -3   7      223.39      231.17      5.62 o 
  -3  -3   7      764.91      737.84     22.09 o 
  -2  -3   7      490.37      453.27     12.03 o 
  -1  -3   7     1268.72     1302.13     10.84 o 
   0  -3   7     2364.19     2372.63     46.30 o 
   1  -3   7      269.74      272.94     25.59 o 
   2  -3   7      224.72      189.33     13.94 o 
   3  -3   7      143.56      142.44      6.24 o 
   4  -3   7      172.02      147.69     84.82 o 
   5  -3   7      364.55      361.15      6.88 o 
   6  -3   7       57.92       55.25      5.78 o 
   7  -3   7       40.49       68.42      6.05 o 
   8  -3   7       33.76       62.09      6.34 o 
   9  -3   7        5.71        9.79      7.16 o 
 -11  -2   7        4.36        7.99      4.67 o 
 -10  -2   7        2.61        6.13      4.30 o 
  -9  -2   7        8.08       12.48      4.18 o 
  -8  -2   7       60.36       54.92      3.52 o 
  -7  -2   7      254.72      250.99      3.81 o 
  -6  -2   7       39.20       33.93      6.54 o 
  -5  -2   7      463.95      453.88      4.27 o 
  -4  -2   7     2022.61     1896.52      7.00 o 
  -3  -2   7      144.20      137.31      9.38 o 
  -2  -2   7      624.11      509.75      5.23 o 
  -1  -2   7       46.16       41.33      4.59 o 
   0  -2   7      806.29      736.38      7.33 o 
   1  -2   7      223.58      208.27      6.31 o 
   2  -2   7       43.89       37.00      4.76 o 
   3  -2   7        8.02       -1.53      4.22 o 
   4  -2   7      213.60       14.40      5.58 o 
   5  -2   7       17.95        7.98      5.40 o 
   6  -2   7        5.35       11.60      6.00 o 
   7  -2   7       36.31       43.23      5.66 o 
   8  -2   7       42.07       50.01      4.74 o 
   9  -2   7        0.19        5.21      6.68 o 
 -12  -1   7        0.66        7.46      4.79 o 
 -11  -1   7       39.82       34.45     10.42 o 
 -10  -1   7        9.97        8.07      3.43 o 
  -9  -1   7      116.44      105.60      4.19 o 
  -8  -1   7      311.57      295.48      4.47 o 
  -7  -1   7      128.02      119.61      4.27 o 
  -6  -1   7       74.07       78.47      4.24 o 
  -5  -1   7        8.15        7.82      3.34 o 
  -4  -1   7      760.84      710.78      5.32 o 
  -3  -1   7      382.92      381.52      8.10 o 
  -2  -1   7      644.49      560.79      8.74 o 
  -1  -1   7      318.06      321.17      5.62 o 
   0  -1   7       20.99       35.64      4.38 o 
   1  -1   7      491.80      456.25      5.71 o 
   2  -1   7        8.82        6.87      4.19 o 
   3  -1   7      165.07       -6.07      6.07 o 
   4  -1   7      690.05      539.01      5.78 o 
   5  -1   7       26.76       49.58      5.84 o 
   6  -1   7      198.51      223.43      6.00 o 
   7  -1   7        0.03       -6.17      6.17 o 
   8  -1   7       97.23      101.68      7.36 o 
 -12   0   7        1.87        7.75      5.32 o 
 -11   0   7       80.27       70.46      4.07 o 
 -10   0   7        2.16       10.79      4.13 o 
  -9   0   7       49.38       50.33      4.85 o 
  -8   0   7      391.85      375.53      3.74 o 
  -7   0   7        6.59        8.23      3.39 o 
  -6   0   7      653.91      658.83     10.96 o 
  -5   0   7       52.95       51.78      3.37 o 
  -4   0   7      114.23      120.46      4.29 o 
  -3   0   7      268.78      252.44      4.66 o 
  -2   0   7      193.21      194.74      4.42 o 
  -1   0   7      985.67     1041.67      5.90 o 
   0   0   7       92.51       95.96      6.13 o 
   1   0   7      274.45      295.43     13.05 o 
   2   0   7      329.99      342.07     99.99 o 
   3   0   7       53.52       -3.40      4.32 o 
   4   0   7      468.64      495.13      6.71 o 
   5   0   7       98.32       73.39      4.61 o 
   6   0   7      158.09      180.68      6.55 o 
   7   0   7       90.59      101.17      7.09 o 
   8   0   7        0.50        7.50      7.52 o 
 -12   1   7       47.16       41.05      7.73 o 
 -11   1   7       46.28       54.29      4.02 o 
 -10   1   7       64.44       59.33      4.86 o 
  -9   1   7       35.64       37.24      3.98 o 
  -8   1   7      107.83       99.95      3.53 o 
  -7   1   7       10.79       17.35      4.43 o 
  -6   1   7      353.70      321.94      6.97 o 
  -5   1   7      148.68      146.00     10.25 o 
  -4   1   7      317.75      328.00      4.59 o 
  -3   1   7      878.31      823.31      5.81 o 
  -2   1   7      691.22      766.25     16.48 o 
  -1   1   7       74.26       82.30      5.94 o 
   0   1   7     2785.01     2702.61     10.72 o 
   1   1   7       99.01       92.59      5.97 o 
   2   1   7      295.72      298.16     80.40 o 
   3   1   7      105.94      130.33      6.02 o 
   4   1   7       39.38       27.37      4.19 o 
   5   1   7       33.44       16.26      5.76 o 
   6   1   7        0.75        1.21      4.78 o 
   7   1   7       43.29       43.81      5.32 o 
 -13   2   7        6.69        6.69     11.25 o 
 -12   2   7       42.85       62.69     11.93 o 
 -11   2   7       19.51       11.98      3.70 o 
 -10   2   7      134.04      135.46      4.76 o 
  -9   2   7       19.56       15.60      4.18 o 
  -8   2   7       41.97       43.18      3.54 o 
  -7   2   7       81.31       76.53      3.82 o 
  -6   2   7       16.55       20.04      9.80 o 
  -5   2   7      555.49      515.25      9.75 o 
  -4   2   7       78.09       80.99      4.22 o 
  -3   2   7      394.45      350.10      8.81 o 
  -2   2   7      892.58      923.22      8.53 o 
  -1   2   7      119.46      100.16      6.34 o 
   0   2   7      125.97      127.71      4.70 o 
   1   2   7       16.56       15.97      3.39 o 
   2   2   7       77.39       74.14      5.32 o 
   3   2   7        7.50        0.29      5.97 o 
   4   2   7        0.34        6.03      6.19 o 
   5   2   7        0.82        0.79      5.69 o 
   6   2   7        3.08        5.88      6.07 o 
   7   2   7        0.60        2.29      7.49 o 
 -13   3   7        1.71        4.23      6.46 o 
 -12   3   7       71.60       52.38      4.81 o 
 -11   3   7       50.31       46.41     11.24 o 
 -10   3   7      375.67      384.22     18.22 o 
  -9   3   7      107.78      122.15      4.33 o 
  -8   3   7       89.35       84.57      4.51 o 
  -7   3   7      677.17      643.32      5.51 o 
  -6   3   7        0.46       -2.57      3.45 o 
  -5   3   7      362.25      343.72      4.86 o 
  -4   3   7      100.21      112.90     10.91 o 
  -3   3   7      709.24      691.52      5.87 o 
  -2   3   7      170.86      154.63      6.59 o 
  -1   3   7       15.09       23.94      4.36 o 
   0   3   7     1329.14     1396.91    381.58 o 
   1   3   7        2.10       -1.12      3.62 o 
   2   3   7      433.34      450.77     17.48 o 
   3   3   7       41.65       41.80      5.88 o 
   4   3   7       59.95       64.41      5.90 o 
   5   3   7       15.33        8.97      6.42 o 
   6   3   7        0.07       17.40      6.30 o 
 -13   4   7        9.40       13.61      4.93 o 
 -12   4   7       64.22       64.29      4.95 o 
 -11   4   7       92.83       90.52      4.49 o 
 -10   4   7       52.06       54.27      4.45 o 
  -9   4   7      210.59      202.28      4.49 o 
  -8   4   7      177.00      175.12      5.35 o 
  -7   4   7       21.29       20.03      8.08 o 
  -6   4   7       50.19       57.50      4.14 o 
  -5   4   7        3.15        4.20      4.16 o 
  -4   4   7      556.70      548.55      5.56 o 
  -3   4   7       85.80       78.82      6.35 o 
  -2   4   7      533.27      567.04     28.98 o 
  -1   4   7       67.16       68.77     19.92 o 
   0   4   7      345.22      360.82     98.97 o 
   1   4   7      402.33      403.62     16.09 o 
   2   4   7      127.29      118.94      3.88 o 
   3   4   7       62.19       71.51      5.95 o 
   4   4   7        0.55        3.81      5.85 o 
   5   4   7        1.45       -4.10      6.38 o 
 -13   5   7        0.22        8.33      4.54 o 
 -12   5   7       35.15       34.01      4.64 o 
 -11   5   7        0.66        4.00      5.48 o 
 -10   5   7       78.90       87.03      3.78 o 
  -9   5   7       40.17       35.77      4.46 o 
  -8   5   7      456.71      421.34      5.14 o 
  -7   5   7       18.11        7.14      7.98 o 
  -6   5   7      458.76      444.12      6.68 o 
  -5   5   7      333.95      315.74      5.34 o 
  -4   5   7     1098.40     1049.38      9.76 o 
  -3   5   7      940.03      954.92     47.42 o 
  -2   5   7      275.28      277.55     73.71 o 
  -1   5   7      205.39      219.89     57.58 o 
   0   5   7        3.20        7.00      3.46 o 
   1   5   7       41.96       36.53      3.92 o 
   2   5   7        0.46        4.19      5.08 o 
   3   5   7       11.45       12.81      5.77 o 
   4   5   7        0.34        6.73      7.09 o 
 -13   6   7        0.92        8.43      5.11 o 
 -12   6   7       51.16       45.29      4.73 o 
 -11   6   7        0.37        5.02      4.91 o 
 -10   6   7      296.36      281.95      5.08 o 
  -9   6   7        4.76       -5.37      5.98 o 
  -8   6   7      569.64      524.57      9.62 o 
  -7   6   7       35.40       30.52      4.66 o 
  -6   6   7      324.73      309.26      5.53 o 
  -5   6   7       45.19       45.96      6.28 o 
  -4   6   7       37.17       35.74      4.19 o 
  -3   6   7      241.13      226.73     58.12 o 
  -2   6   7        0.88        5.05      3.31 o 
  -1   6   7      146.38      149.88      4.59 o 
   0   6   7       47.05       40.48      3.66 o 
   1   6   7       10.02       12.66      3.78 o 
   2   6   7       16.30       19.38      4.70 o 
   3   6   7        0.09       -4.59      4.59 o 
   4   6   7       17.28       24.76      7.93 o 
 -12   7   7      107.13       96.96      5.29 o 
 -11   7   7        2.58        4.15      9.77 o 
 -10   7   7      202.30      195.35      5.07 o 
  -9   7   7      106.33      101.95      5.13 o 
  -8   7   7      193.58      179.16      6.83 o 
  -7   7   7      308.41      277.47      8.03 o 
  -6   7   7       44.46       38.99      7.50 o 
  -5   7   7      224.43      215.64     13.93 o 
  -4   7   7       46.68       34.94     12.33 o 
  -3   7   7      184.79      172.49      6.59 o 
  -2   7   7       38.62       36.74      4.77 o 
  -1   7   7       82.35       82.58      7.79 o 
   0   7   7      146.44      152.41     11.84 o 
   1   7   7        3.91       -3.25      3.95 o 
   2   7   7      124.45      114.49     13.97 o 
 -12   8   7       35.64       28.90      5.69 o 
 -11   8   7       23.26       18.92      5.19 o 
 -10   8   7       43.58       37.20      5.58 o 
  -9   8   7      148.19      137.23      5.86 o 
  -8   8   7       20.67       21.24      6.35 o 
  -7   8   7      291.16      263.43     12.86 o 
  -6   8   7       11.06        5.53      4.82 o 
  -5   8   7      136.61      129.10      7.53 o 
  -4   8   7       89.25       90.26      5.84 o 
  -3   8   7        1.16       -1.39      4.21 o 
  -2   8   7      168.45      157.60      6.46 o 
  -1   8   7       17.32       16.45      3.86 o 
   0   8   7       84.47       77.65      4.82 o 
   1   8   7       15.02       13.22      4.27 o 
 -11   9   7       29.90       27.06      6.07 o 
 -10   9   7        8.77        8.14      6.44 o 
  -9   9   7       34.87       30.62      4.47 o 
  -8   9   7        4.43        7.13      5.12 o 
  -7   9   7       41.61       35.94      6.60 o 
  -6   9   7       59.66       64.17      6.60 o 
  -5   9   7        6.74        9.62      4.68 o 
  -4   9   7       59.10       40.70      6.14 o 
  -3   9   7       50.17       63.94      9.65 o 
  -2   9   7       69.43       66.69      4.15 o 
  -1   9   7       58.03       54.26      4.90 o 
   0   9   7        2.74        4.53      4.81 o 
 -10  10   7       16.31       22.50      7.50 o 
  -9  10   7       27.86       22.42      6.45 o 
  -8  10   7       67.55       77.75      7.30 o 
  -7  10   7       19.52       26.50      4.97 o 
  -6  10   7       65.45       57.29      6.55 o 
  -5  10   7        0.07        2.61      6.15 o 
  -4  10   7       43.02       51.09      6.64 o 
  -3  10   7        0.59       15.48      7.17 o 
  -2  10   7        1.57       -2.72      7.70 o 
  -8  11   7        1.07        7.40      6.92 o 
  -7  11   7        4.14       11.50      5.32 o 
  -6  11   7        0.46       -3.91      5.28 o 
  -5  11   7        9.31       28.28      6.89 o 
   1 -13   8       54.92       38.73      6.85 o 
   2 -13   8       14.76       17.30      5.32 o 
   3 -13   8       34.70       32.68      7.80 o 
   4 -13   8        8.43       -4.56      6.05 o 
   5 -13   8        0.04        4.98      6.39 o 
   6 -13   8       14.02       12.14      5.55 o 
  -2 -12   8        1.13        3.70      4.35 o 
  -1 -12   8       29.35       26.60      4.30 o 
   0 -12   8       47.07       46.09      4.13 o 
   1 -12   8       11.14       10.81      7.16 o 
   2 -12   8       57.03       55.49      8.56 o 
   3 -12   8       10.12       18.44      8.26 o 
   4 -12   8      148.84      101.97     56.97 o 
   5 -12   8        9.63        9.09      5.15 o 
   6 -12   8       52.42       53.21     10.84 o 
   7 -12   8       33.67       27.11      5.27 o 
  -4 -11   8        0.13        0.55      4.26 o 
  -3 -11   8       11.82        8.69      5.67 o 
  -2 -11   8       22.30       20.87      3.82 o 
  -1 -11   8       22.20       26.86      4.78 o 
   0 -11   8      151.71      136.11      6.55 o 
   1 -11   8        2.16       -4.04      8.37 o 
   2 -11   8      197.19      190.82     11.78 o 
   3 -11   8       71.74       66.63      5.01 o 
   4 -11   8      124.55      104.82      6.96 o 
   5 -11   8       77.51       64.09     39.22 o 
   6 -11   8       17.28       13.37      4.36 o 
   7 -11   8      113.37      104.16      6.64 o 
   8 -11   8        3.52        4.35      5.64 o 
  -5 -10   8        6.80       10.81      4.66 o 
  -4 -10   8       39.84       51.39     10.91 o 
  -3 -10   8        8.29       12.05      4.12 o 
  -2 -10   8       74.42       76.62      3.92 o 
  -1 -10   8        4.22       -0.98      6.74 o 
   0 -10   8      186.81      184.01      6.12 o 
   1 -10   8        3.64        9.00      4.34 o 
   2 -10   8       77.85       74.65      8.35 o 
   3 -10   8      307.73      304.11     29.77 o 
   4 -10   8        0.38       11.35      4.48 o 
   5 -10   8       97.74       78.58     45.28 o 
   6 -10   8        1.78        5.68      4.67 o 
   7 -10   8        8.24       16.46      7.53 o 
   8 -10   8       19.91       27.89      5.07 o 
   9 -10   8        0.03       -0.75      4.65 o 
  -6  -9   8       27.61       31.36      4.21 o 
  -5  -9   8       61.66       59.78      4.43 o 
  -4  -9   8       85.19       75.94      5.83 o 
  -3  -9   8        2.45        1.71      3.56 o 
  -2  -9   8       48.35       45.23      3.36 o 
  -1  -9   8      335.77      309.79      8.24 o 
   0  -9   8       46.28       33.12      3.28 o 
   1  -9   8       57.11       63.85      3.70 o 
   2  -9   8        4.56        9.68      4.39 o 
   3  -9   8      212.69      234.79     17.74 o 
   4  -9   8      143.17      132.04      6.03 o 
   5  -9   8      151.11      134.36     75.67 o 
   6  -9   8       77.45       94.47     48.90 o 
   7  -9   8        0.04       -3.45      7.85 o 
   8  -9   8       56.26       71.57      9.64 o 
   9  -9   8        0.64        7.29      5.06 o 
  -7  -8   8        2.65        3.64      3.62 o 
  -6  -8   8       55.06       66.08      3.69 o 
  -5  -8   8       36.96       42.35      3.26 o 
  -4  -8   8      106.42      103.59      9.35 o 
  -3  -8   8       15.41       15.95      3.55 o 
  -2  -8   8       21.34       20.02      4.85 o 
  -1  -8   8      277.63      267.89     13.66 o 
   0  -8   8      261.95      262.65      8.80 o 
   1  -8   8       93.26      114.59      3.42 o 
   2  -8   8       75.80       88.93     12.82 o 
   3  -8   8       59.75       59.74      4.40 o 
   4  -8   8      215.72      211.03      6.45 o 
   5  -8   8       25.12       -0.14      6.71 o 
   6  -8   8      301.61      314.36    160.47 o 
   7  -8   8       46.68       54.43      4.71 o 
   8  -8   8       29.96       27.71      4.75 o 
   9  -8   8       24.33       29.61      9.70 o 
  -8  -7   8       27.20       25.13      9.49 o 
  -7  -7   8       12.16        6.76      3.55 o 
  -6  -7   8       19.10       27.95      6.15 o 
  -5  -7   8      121.92      121.36      8.23 o 
  -4  -7   8        2.32       20.25      5.65 o 
  -3  -7   8       29.24       32.03      7.07 o 
  -2  -7   8       15.11       11.03      6.25 o 
  -1  -7   8       20.49       22.09      3.12 o 
   0  -7   8      795.62      762.60     37.22 o 
   1  -7   8      122.34      124.85      5.43 o 
   2  -7   8      786.59      907.60     88.83 o 
   3  -7   8      108.52      109.61      7.94 o 
   4  -7   8      223.25      211.72      6.69 o 
   5  -7   8       12.85       11.99     11.32 o 
   6  -7   8       37.96       56.73     22.40 o 
   7  -7   8       88.91       86.61      3.92 o 
   8  -7   8        7.58       14.65      6.57 o 
   9  -7   8       12.51       16.44      5.04 o 
  -9  -6   8        2.00       -1.17      4.19 o 
  -8  -6   8       17.56       25.29      3.94 o 
  -7  -6   8       11.61       12.79      3.59 o 
  -6  -6   8        9.79       12.20      4.59 o 
  -5  -6   8      137.72      127.28      7.32 o 
  -4  -6   8       33.13       38.21      3.46 o 
  -3  -6   8      232.67      240.10      7.54 o 
  -2  -6   8       79.87       79.97      3.61 o 
  -1  -6   8       17.17       22.40      3.62 o 
   0  -6   8      335.59      319.62      9.62 o 
   1  -6   8       60.93       64.88      7.71 o 
   2  -6   8      702.74      764.64     39.64 o 
   3  -6   8       23.96       24.80      4.49 o 
   4  -6   8        8.21       10.06      5.80 o 
   5  -6   8      181.73      185.02    100.77 o 
   6  -6   8       27.08       26.89      3.52 o 
   7  -6   8       86.00       94.69      3.73 o 
   8  -6   8       37.95       25.32      3.73 o 
   9  -6   8       18.36       20.03      5.14 o 
 -10  -5   8       25.76       25.58      4.28 o 
  -9  -5   8       19.59       27.06      4.64 o 
  -8  -5   8       57.72       39.83      6.97 o 
  -7  -5   8      207.67      212.73      4.70 o 
  -6  -5   8       50.36       48.69      5.39 o 
  -5  -5   8      372.65      365.12     14.53 o 
  -4  -5   8      243.81      258.69      4.47 o 
  -3  -5   8     1427.54     1427.42     20.74 o 
  -2  -5   8       85.16      101.01      8.18 o 
  -1  -5   8       66.47       79.57      3.12 o 
   0  -5   8      211.47      211.46      7.39 o 
   1  -5   8        4.12        2.12      4.04 o 
   2  -5   8      194.37      167.24     18.21 o 
   3  -5   8      239.67      232.85     18.10 o 
   4  -5   8      167.41      153.83     87.15 o 
   5  -5   8       83.60       87.69     46.80 o 
   6  -5   8       40.63       44.23      9.31 o 
   7  -5   8       45.08       46.50      9.28 o 
   8  -5   8       26.32       22.15      4.97 o 
   9  -5   8        5.49       14.16      6.52 o 
 -10  -4   8       29.41       30.66      4.06 o 
  -9  -4   8       49.92       61.53      3.89 o 
  -8  -4   8       41.21       50.63     15.32 o 
  -7  -4   8      165.56      154.54      3.71 o 
  -6  -4   8       77.06       69.63      5.83 o 
  -5  -4   8      189.18      167.27      7.13 o 
  -4  -4   8        4.69        7.32      5.52 o 
  -3  -4   8       22.10       24.65      5.05 o 
  -2  -4   8      448.04      396.72      5.07 o 
  -1  -4   8      106.75       89.65      4.24 o 
   0  -4   8       75.04       74.40      4.08 o 
   1  -4   8      887.85      871.86     77.67 o 
   2  -4   8        6.92        2.53      4.90 o 
   3  -4   8      704.93      670.38      5.98 o 
   4  -4   8       62.50       48.94     33.58 o 
   5  -4   8      112.40       63.54     37.86 o 
   6  -4   8       37.39       35.34      3.48 o 
   7  -4   8        6.06       22.60      6.26 o 
   8  -4   8       11.06       -6.23      6.23 o 
   9  -4   8        4.68       10.96      6.81 o 
 -11  -3   8       36.72       41.16      4.38 o 
 -10  -3   8        1.46       10.84      4.75 o 
  -9  -3   8       24.46       25.69      7.73 o 
  -8  -3   8      119.86      119.15      6.32 o 
  -7  -3   8        5.61        6.76      5.53 o 
  -6  -3   8      102.60      106.72      4.10 o 
  -5  -3   8      168.17      176.45      3.87 o 
  -4  -3   8     1103.71     1080.24     26.18 o 
  -3  -3   8      449.59      454.52      8.51 o 
  -2  -3   8      777.24      839.38      5.44 o 
  -1  -3   8     2148.78     2167.78     32.53 o 
   0  -3   8      845.03      915.66     11.53 o 
   1  -3   8      644.02      613.02      7.20 o 
   2  -3   8       72.22      108.87      6.78 o 
   3  -3   8      400.23      397.42      7.02 o 
   4  -3   8       88.23       74.87     47.61 o 
   5  -3   8      139.34      110.02     58.44 o 
   6  -3   8        8.74       10.58      4.21 o 
   7  -3   8        3.30       -6.10      6.10 o 
   8  -3   8        0.53       -6.18      6.18 o 
   9  -3   8        4.75       -0.88      7.07 o 
 -11  -2   8        0.24        2.09      3.92 o 
 -10  -2   8       64.00       58.94      3.65 o 
  -9  -2   8        1.27       -4.28      5.85 o 
  -8  -2   8      412.80      402.58      6.73 o 
  -7  -2   8      190.24      155.93      4.12 o 
  -6  -2   8      541.18      504.88      8.15 o 
  -5  -2   8      747.10      749.22     17.60 o 
  -4  -2   8      113.18      110.95      7.06 o 
  -3  -2   8      859.90      842.43      8.77 o 
  -2  -2   8       68.02       74.47      8.54 o 
  -1  -2   8      811.25      825.17      5.39 o 
   0  -2   8      394.94      377.07      5.21 o 
   1  -2   8      310.96      270.04      6.13 o 
   2  -2   8      127.83      125.41      4.71 o 
   3  -2   8       11.01        2.68      7.52 o 
   4  -2   8      341.12      301.72    159.47 o 
   5  -2   8        8.62        6.08      5.81 o 
   6  -2   8       15.50       47.98      6.08 o 
   7  -2   8       61.98       85.50      4.84 o 
   8  -2   8       29.37       30.82      6.59 o 
 -12  -1   8       57.28       53.09      7.82 o 
 -11  -1   8       24.69       19.24      4.06 o 
 -10  -1   8       44.96       41.57      3.86 o 
  -9  -1   8      223.97      202.82      4.52 o 
  -8  -1   8      228.22      196.83      6.32 o 
  -7  -1   8      287.38      276.71      5.06 o 
  -6  -1   8      142.28      146.93      4.11 o 
  -5  -1   8      952.89      935.64     19.34 o 
  -4  -1   8      288.15      301.89      4.15 o 
  -3  -1   8      598.99      597.53      7.38 o 
  -2  -1   8      385.32      388.67     13.59 o 
  -1  -1   8      176.36      172.31      4.36 o 
   0  -1   8     1460.12     1537.03      9.33 o 
   1  -1   8        2.39        0.94      5.80 o 
   2  -1   8      208.86      253.10      6.39 o 
   3  -1   8      481.02      474.71    244.19 o 
   4  -1   8       52.65       64.08      3.91 o 
   5  -1   8      111.65      112.57      5.85 o 
   6  -1   8       20.84       45.69      6.26 o 
   7  -1   8       51.03       57.61      6.45 o 
   8  -1   8        3.32       -6.90      6.90 o 
 -12   0   8        9.89        4.89      7.44 o 
 -11   0   8       24.72       36.04      4.38 o 
 -10   0   8       14.91        9.74      4.29 o 
  -9   0   8      153.26      157.39      3.80 o 
  -8   0   8        0.21        3.01      4.51 o 
  -7   0   8      390.87      395.17      4.20 o 
  -6   0   8       56.12       63.28      4.40 o 
  -5   0   8      991.05      992.74     17.39 o 
  -4   0   8      226.31      186.65      6.24 o 
  -3   0   8      586.75      597.55      5.09 o 
  -2   0   8      315.71      298.97      4.01 o 
  -1   0   8      140.70      125.62      6.10 o 
   0   0   8      436.75      374.59      6.98 o 
   1   0   8      138.85      147.83     13.34 o 
   2   0   8       71.56       89.05     29.58 o 
   3   0   8      383.52      359.83    186.11 o 
   4   0   8        1.45       12.81      5.96 o 
   5   0   8       81.96       87.47      5.83 o 
   6   0   8       13.71        0.25      6.05 o 
   7   0   8       18.88       30.63      5.05 o 
 -12   1   8       12.27       20.46      4.75 o 
 -11   1   8       35.26       36.77      3.97 o 
 -10   1   8       14.23       13.96      3.63 o 
  -9   1   8      394.94      385.24      6.04 o 
  -8   1   8      123.75      104.10      3.63 o 
  -7   1   8     1006.24     1015.19     34.98 o 
  -6   1   8      140.18      118.60      4.37 o 
  -5   1   8       83.76       88.28      4.14 o 
  -4   1   8      611.44      560.09      5.03 o 
  -3   1   8        0.57       10.06      5.73 o 
  -2   1   8      587.23      576.02      6.53 o 
  -1   1   8      540.20      545.65      6.01 o 
   0   1   8      138.42      142.12      6.28 o 
   1   1   8      729.26      724.64     60.18 o 
   2   1   8      150.55      145.62     39.62 o 
   3   1   8      301.55      330.31      4.61 o 
   4   1   8       29.64       36.79      6.38 o 
   5   1   8      121.58      121.12      5.11 o 
   6   1   8       34.08       68.24      6.82 o 
   7   1   8        2.64       -1.97      6.54 o 
 -12   2   8        0.02        2.93      3.92 o 
 -11   2   8      127.83      128.58      3.99 o 
 -10   2   8        7.94        9.38      9.04 o 
  -9   2   8      126.64      131.51      3.65 o 
  -8   2   8      391.82      357.19      7.15 o 
  -7   2   8      314.81      325.65      4.81 o 
  -6   2   8      823.58      783.80      5.18 o 
  -5   2   8       85.27       87.06      4.47 o 
  -4   2   8      408.61      380.04      4.37 o 
  -3   2   8       21.61       24.96      3.43 o 
  -2   2   8      169.81      170.82      6.30 o 
  -1   2   8       29.70       43.44      6.20 o 
   0   2   8       37.76       36.34      4.38 o 
   1   2   8       18.49       15.18      2.76 o 
   2   2   8       89.88      112.30      3.73 o 
   3   2   8       48.41       45.73      4.17 o 
   4   2   8       96.89      107.42      6.62 o 
   5   2   8        5.82        0.82      5.99 o 
   6   2   8       69.70       82.03      6.78 o 
 -13   3   8        1.51        6.24      4.32 o 
 -12   3   8       18.22       15.41      4.71 o 
 -11   3   8       15.69       19.37      4.35 o 
 -10   3   8        1.64        5.63      8.88 o 
  -9   3   8        4.55       -1.17      5.42 o 
  -8   3   8        2.45       -0.18      8.93 o 
  -7   3   8       32.37       39.52      5.16 o 
  -6   3   8       91.08       94.85      4.41 o 
  -5   3   8      145.63      137.77      4.79 o 
  -4   3   8       24.05       20.26      4.21 o 
  -3   3   8        5.91       10.30      5.77 o 
  -2   3   8      118.49      127.02      6.36 o 
  -1   3   8       15.99       15.21      4.25 o 
   0   3   8      555.90      542.10    143.80 o 
   1   3   8      130.36      113.70     36.59 o 
   2   3   8      121.76      141.60      5.13 o 
   3   3   8        3.95        6.56      4.01 o 
   4   3   8       63.20       67.12      6.91 o 
   5   3   8       18.23       17.77      7.17 o 
 -13   4   8        0.27       -0.50      5.41 o 
 -12   4   8        0.34        4.32      5.66 o 
 -11   4   8        9.31        9.35      4.37 o 
 -10   4   8        2.36        1.47      4.52 o 
  -9   4   8        5.00        5.22      4.25 o 
  -8   4   8       14.08       16.48      8.86 o 
  -7   4   8       46.69       50.86      4.29 o 
  -6   4   8       34.03       32.38      4.29 o 
  -5   4   8      469.82      431.64      5.12 o 
  -4   4   8        2.52        6.23      4.18 o 
  -3   4   8      570.24      554.08      7.78 o 
  -2   4   8      136.70      151.00      4.47 o 
  -1   4   8      367.60      380.21    104.95 o 
   0   4   8      222.63      225.77     66.34 o 
   1   4   8       76.54       83.53      3.84 o 
   2   4   8       68.99       72.00      8.96 o 
   3   4   8       19.28       11.50      4.13 o 
   4   4   8        6.21       15.35      4.98 o 
   5   4   8        0.34       -6.80      6.80 o 
 -13   5   8        6.31        0.48      5.27 o 
 -12   5   8       11.59       14.23     13.00 o 
 -11   5   8       36.30       36.01      4.69 o 
 -10   5   8       48.73       69.02      4.28 o 
  -9   5   8      237.21      233.45     14.31 o 
  -8   5   8       11.26        8.99      9.04 o 
  -7   5   8     1203.06     1156.92     15.62 o 
  -6   5   8      177.95      166.29      4.98 o 
  -5   5   8      906.98      871.21     16.86 o 
  -4   5   8      550.98      511.49      7.97 o 
  -3   5   8      553.02      540.90     44.19 o 
  -2   5   8       92.60       87.43     21.60 o 
  -1   5   8       78.43       73.70     22.19 o 
   0   5   8      167.17      175.48      6.05 o 
   1   5   8        2.34        7.76      3.50 o 
   2   5   8       52.27       55.63      4.69 o 
   3   5   8       37.99       41.15      4.62 o 
   4   5   8        2.61       10.04      5.36 o 
 -12   6   8       17.88       19.50      6.19 o 
 -11   6   8       80.98       80.78      9.88 o 
 -10   6   8        1.22       10.41      4.98 o 
  -9   6   8      280.54      260.55      5.20 o 
  -8   6   8        9.82        7.14      4.46 o 
  -7   6   8      132.11      125.07      4.89 o 
  -6   6   8      192.95      180.81      4.77 o 
  -5   6   8      111.76      115.27      7.12 o 
  -4   6   8      495.72      473.71     15.78 o 
  -3   6   8        0.26       -0.08      3.64 o 
  -2   6   8      186.93      167.90     37.06 o 
  -1   6   8       66.69       69.02      3.70 o 
   0   6   8       58.50       61.66      3.86 o 
   1   6   8       61.36       66.01      5.93 o 
   2   6   8        5.91       10.60      4.92 o 
   3   6   8       36.30       33.56     11.74 o 
 -12   7   8        6.38        9.83      5.12 o 
 -11   7   8       12.61       18.54      6.99 o 
 -10   7   8       17.45       12.80      4.92 o 
  -9   7   8       16.22       20.79      4.84 o 
  -8   7   8      156.94      147.04      5.44 o 
  -7   7   8       28.29       34.36      5.26 o 
  -6   7   8      185.33      167.29      8.22 o 
  -5   7   8        6.40       12.33      3.89 o 
  -4   7   8      497.67      462.45    123.45 o 
  -3   7   8       44.32       41.85      3.79 o 
  -2   7   8      217.80      209.33     12.02 o 
  -1   7   8       51.67       50.55      3.90 o 
   0   7   8        1.99        2.42      3.83 o 
   1   7   8       30.52       28.54      4.29 o 
   2   7   8       11.47        7.33      5.67 o 
 -12   8   8        2.86        7.00      5.62 o 
 -11   8   8       18.77       21.78      5.31 o 
 -10   8   8       16.62       13.90      5.35 o 
  -9   8   8       10.49        6.57      5.30 o 
  -8   8   8      152.05      130.47      8.48 o 
  -7   8   8        0.31        4.69      4.86 o 
  -6   8   8      116.67      113.67     10.13 o 
  -5   8   8       23.23       27.14     10.06 o 
  -4   8   8       16.87       21.15      4.33 o 
  -3   8   8       59.16       62.90      5.13 o 
  -2   8   8        6.62        7.03      3.63 o 
  -1   8   8       74.45       71.21      4.76 o 
   0   8   8        6.32        3.00      4.35 o 
 -11   9   8        3.24        4.17      6.35 o 
 -10   9   8       43.43       43.47      6.52 o 
  -9   9   8        5.11       18.27     10.15 o 
  -8   9   8       40.20       36.98      5.90 o 
  -7   9   8       44.44       39.86      5.66 o 
  -6   9   8       23.01       17.49      5.02 o 
  -5   9   8       58.32       68.48      6.82 o 
  -4   9   8        1.79        0.57      5.04 o 
  -3   9   8       31.78       36.58      7.53 o 
  -2   9   8        5.09        9.38      4.74 o 
  -9  10   8       11.53        7.78      5.77 o 
  -8  10   8       21.49       32.71      5.40 o 
  -7  10   8       28.80       26.30      7.22 o 
  -6  10   8       12.21       25.28      7.00 o 
  -5  10   8       13.16       13.77      6.66 o 
  -4  10   8        1.57        5.75      5.54 o 
   1 -13   9        7.02        8.91      6.24 o 
   2 -13   9       17.93       19.06      8.90 o 
   3 -13   9       10.42        3.04      5.79 o 
   4 -13   9       14.11        6.25      6.92 o 
  -2 -12   9       13.64       18.69      5.61 o 
  -1 -12   9        1.34       -3.37      9.13 o 
   0 -12   9       33.22       20.51      4.12 o 
   1 -12   9       24.13       10.22      4.81 o 
   2 -12   9        4.95       12.24      5.27 o 
   3 -12   9       62.29       51.49     11.07 o 
   4 -12   9       14.50       17.70      6.79 o 
   5 -12   9       96.18       61.77     39.19 o 
   6 -12   9       29.62       29.33     12.31 o 
  -3 -11   9        8.64       12.71      3.83 o 
  -2 -11   9       60.43       53.01      4.04 o 
  -1 -11   9       88.30       90.98      9.50 o 
   0 -11   9       16.25       21.28      6.20 o 
   1 -11   9      112.17      115.97      7.63 o 
   2 -11   9        4.11       13.88      4.84 o 
   3 -11   9      126.34      126.58     13.46 o 
   4 -11   9       11.31        3.77      6.76 o 
   5 -11   9       12.74       -0.67      8.11 o 
   6 -11   9       50.21       27.50     12.35 o 
   7 -11   9        0.01       -4.56      5.14 o 
  -5 -10   9       29.46       36.23      4.37 o 
  -4 -10   9        0.94       -4.04      4.04 o 
  -3 -10   9      158.72      159.04     12.35 o 
  -2 -10   9        0.34        4.65      5.32 o 
  -1 -10   9      279.38      277.57     17.56 o 
   0 -10   9       15.40        9.73      3.69 o 
   1 -10   9       30.90       32.16      4.30 o 
   2 -10   9      121.64      107.71      9.91 o 
   3 -10   9        2.33       -1.31      4.35 o 
   4 -10   9       69.43       62.03      6.50 o 
   5 -10   9        0.60        7.20      4.35 o 
   6 -10   9       23.09        9.10      4.54 o 
   7 -10   9        6.12        8.53     10.86 o 
   8 -10   9        1.01        9.88      5.38 o 
  -6  -9   9        0.24        3.66      5.68 o 
  -5  -9   9      110.27      105.71      9.51 o 
  -4  -9   9        7.14        6.95      3.16 o 
  -3  -9   9       36.60       30.01      2.97 o 
  -2  -9   9       73.87       79.37      3.80 o 
  -1  -9   9      106.72       95.30      4.30 o 
   0  -9   9      142.54      142.40      5.37 o 
   1  -9   9       84.12       87.94      9.15 o 
   2  -9   9      122.59      128.71      4.54 o 
   3  -9   9      108.95      126.50     14.06 o 
   4  -9   9       73.26       71.37      6.04 o 
   5  -9   9        8.29       10.37      4.76 o 
   6  -9   9        0.88        3.29      3.66 o 
   7  -9   9       44.04       37.15      4.17 o 
   8  -9   9        3.10        3.03      4.23 o 
  -7  -8   9       26.08       18.83      3.66 o 
  -6  -8   9        0.01        8.54      3.97 o 
  -5  -8   9       88.99       78.08      7.41 o 
  -4  -8   9       32.22       37.92      2.85 o 
  -3  -8   9       59.34       51.68      4.07 o 
  -2  -8   9      164.01      181.87     10.28 o 
  -1  -8   9        0.28        1.63      2.93 o 
   0  -8   9       32.54       35.55      3.29 o 
   1  -8   9       10.77       11.95      4.34 o 
   2  -8   9       19.36       31.86      4.40 o 
   3  -8   9      195.63      185.74     17.47 o 
   4  -8   9       27.21       27.25      4.35 o 
   5  -8   9      199.90      197.59    112.16 o 
   6  -8   9       65.58       61.34     42.85 o 
   7  -8   9       53.18       58.60     12.92 o 
   8  -8   9       33.05       21.95      4.20 o 
  -8  -7   9        0.55        8.42      6.73 o 
  -7  -7   9       62.08       60.91      3.95 o 
  -6  -7   9       36.79       46.86      3.58 o 
  -5  -7   9       81.70       67.23      5.11 o 
  -4  -7   9      120.25      133.59      4.15 o 
  -3  -7   9       57.20       48.07      3.11 o 
  -2  -7   9      239.92      245.86      8.37 o 
  -1  -7   9      643.82      645.47     33.18 o 
   0  -7   9      307.43      294.45     13.28 o 
   1  -7   9      187.35      219.64     11.49 o 
   2  -7   9        2.38        1.77     11.08 o 
   3  -7   9      542.64      544.59     45.94 o 
   4  -7   9        0.31       -3.24      4.33 o 
   5  -7   9      444.56      458.36    237.34 o 
   6  -7   9       41.54       47.17     25.57 o 
   7  -7   9       34.24       32.92      4.61 o 
   8  -7   9       17.09       14.63      4.39 o 
  -9  -6   9       29.22       30.23      4.22 o 
  -8  -6   9        7.59       12.19      7.31 o 
  -7  -6   9       51.58       43.99      3.97 o 
  -6  -6   9      158.57      153.64      4.56 o 
  -5  -6   9       29.45       38.70      7.17 o 
  -4  -6   9      398.46      393.70     11.75 o 
  -3  -6   9      137.75      115.82      5.22 o 
  -2  -6   9      454.18      430.34     20.64 o 
  -1  -6   9      214.91      228.57     11.10 o 
   0  -6   9      343.07      339.62     20.36 o 
   1  -6   9      521.06      599.97     56.91 o 
   2  -6   9       34.38       29.52      4.33 o 
   3  -6   9        1.35       -2.69      5.22 o 
   4  -6   9       13.91       18.29      5.79 o 
   5  -6   9        0.86       -0.46      3.56 o 
   6  -6   9      101.96      104.98      4.41 o 
   7  -6   9        0.12       -6.68      6.68 o 
   8  -6   9       23.54       20.84      6.37 o 
  -9  -5   9       12.72       15.01      4.46 o 
  -8  -5   9      111.04      106.65      4.42 o 
  -7  -5   9       66.82       65.28      4.13 o 
  -6  -5   9      163.64      155.14     15.95 o 
  -5  -5   9       62.26       59.03      4.08 o 
  -4  -5   9      702.44      683.19     15.48 o 
  -3  -5   9       11.30       13.45      5.26 o 
  -2  -5   9      329.14      311.87     16.28 o 
  -1  -5   9        4.36        9.92      7.16 o 
   0  -5   9        0.58        0.00      3.38 o 
   1  -5   9      272.99      290.42     28.35 o 
   2  -5   9      221.72      240.60     20.96 o 
   3  -5   9        6.90       11.04      3.57 o 
   4  -5   9      158.32      141.03     80.16 o 
   5  -5   9       10.49       16.23      3.47 o 
   6  -5   9       92.22       87.96      3.75 o 
   7  -5   9        8.38        9.03      7.89 o 
   8  -5   9       58.13       63.68      4.89 o 
 -10  -4   9       29.03       25.32      7.84 o 
  -9  -4   9        1.47        4.91      3.87 o 
  -8  -4   9      137.36      133.68     14.50 o 
  -7  -4   9       13.14       14.44      3.37 o 
  -6  -4   9       90.15       85.19      4.15 o 
  -5  -4   9      147.38      130.08     10.38 o 
  -4  -4   9        3.49        1.65      3.91 o 
  -3  -4   9      187.67      164.14      4.25 o 
  -2  -4   9      181.95      169.28      3.68 o 
  -1  -4   9        5.68       10.31      3.42 o 
   0  -4   9      251.81      248.55      3.96 o 
   1  -4   9        0.65       -2.68      4.16 o 
   2  -4   9      544.57      554.89     38.87 o 
   3  -4   9       22.45       28.19      5.99 o 
   4  -4   9      300.18      290.40    155.34 o 
   5  -4   9        2.42       -2.06      3.40 o 
   6  -4   9       14.63       16.55      5.88 o 
   7  -4   9       34.77       36.58      4.49 o 
   8  -4   9        4.29       10.32     11.05 o 
 -11  -3   9        4.14       11.28      5.13 o 
 -10  -3   9        5.48        3.12      5.76 o 
  -9  -3   9       46.17       50.19      6.29 o 
  -8  -3   9        0.79        7.45      4.29 o 
  -7  -3   9       90.15       84.01      3.50 o 
  -6  -3   9      105.25       95.91      3.39 o 
  -5  -3   9      304.48      314.66      5.13 o 
  -4  -3   9      852.29      827.36     18.66 o 
  -3  -3   9      728.49      703.13      5.59 o 
  -2  -3   9      764.46      808.00     20.19 o 
  -1  -3   9      197.68      208.49      4.38 o 
   0  -3   9     1123.50     1136.15      8.56 o 
   1  -3   9        8.19        6.51      4.38 o 
   2  -3   9      315.13      309.39     19.64 o 
   3  -3   9       91.49       86.25      5.65 o 
   4  -3   9      123.40      113.46     64.85 o 
   5  -3   9       14.83       22.50      7.47 o 
   6  -3   9        1.61       -3.13      4.98 o 
   7  -3   9       20.06       21.15     10.61 o 
   8  -3   9        1.26       -3.67      7.45 o 
 -11  -2   9        2.25        7.94      5.11 o 
 -10  -2   9        4.76        5.87     11.37 o 
  -9  -2   9       38.70       40.61      6.08 o 
  -8  -2   9       68.72       71.21      4.90 o 
  -7  -2   9       45.96       52.78      8.93 o 
  -6  -2   9      222.91      205.10     10.28 o 
  -5  -2   9      244.47      235.07      6.82 o 
  -4  -2   9     1430.01     1419.49     35.70 o 
  -3  -2   9      138.42      142.58      4.01 o 
  -2  -2   9     2659.97     2680.70     56.06 o 
  -1  -2   9       22.39       19.84      3.55 o 
   0  -2   9     1165.00     1249.50      7.50 o 
   1  -2   9      268.94      243.47      4.95 o 
   2  -2   9      122.83      155.65      4.50 o 
   3  -2   9      567.26      562.75    286.95 o 
   4  -2   9       16.57        4.27      6.23 o 
   5  -2   9        7.14       19.64      6.17 o 
   6  -2   9        2.84        5.06      9.29 o 
   7  -2   9        0.47        9.12      7.01 o 
 -11  -1   9       17.11       23.56      4.23 o 
 -10  -1   9        5.06        6.90      4.30 o 
  -9  -1   9      112.93      116.33      4.28 o 
  -8  -1   9      457.62      438.54     11.68 o 
  -7  -1   9      106.22      105.29      4.07 o 
  -6  -1   9     1201.50     1154.34     19.40 o 
  -5  -1   9      125.14      119.49      5.02 o 
  -4  -1   9     2055.11     2043.60     30.82 o 
  -3  -1   9      477.69      448.30     18.49 o 
  -2  -1   9     1347.07     1489.22     13.52 o 
  -1  -1   9     1398.24     1384.64      7.85 o 
   0  -1   9      306.27      313.92      5.18 o 
   1  -1   9      155.03      165.42      6.07 o 
   2  -1   9       14.54       25.59      5.14 o 
   3  -1   9      111.99       85.82     48.67 o 
   4  -1   9      247.23      220.80      7.83 o 
   5  -1   9       37.76       63.55     10.18 o 
   6  -1   9       96.85      114.06      6.42 o 
   7  -1   9       15.74       27.73      7.42 o 
 -12   0   9        0.09       11.73      4.09 o 
 -11   0   9       10.88        7.99      3.98 o 
 -10   0   9       31.94       28.40      6.13 o 
  -9   0   9        5.20       10.17      5.66 o 
  -8   0   9      184.55      203.13      3.39 o 
  -7   0   9       80.87       72.73      4.03 o 
  -6   0   9      249.54      252.33      3.94 o 
  -5   0   9     1362.88     1345.05      6.38 o 
  -4   0   9       96.26      115.18      4.42 o 
  -3   0   9      440.17      396.87      4.27 o 
  -2   0   9       14.53        5.27      3.54 o 
  -1   0   9      767.23      775.17      7.90 o 
   0   0   9       44.22       50.12      5.67 o 
   1   0   9      153.39      173.09     13.32 o 
   2   0   9      156.09      168.27     84.78 o 
   3   0   9       12.44        5.55      4.08 o 
   4   0   9      181.56      167.53      4.44 o 
   5   0   9        8.07       14.49      4.83 o 
   6   0   9       90.07       93.92      7.35 o 
   7   0   9        5.83       19.15      7.47 o 
 -12   1   9        1.61       10.40      4.50 o 
 -11   1   9        1.05        5.22      5.60 o 
 -10   1   9        2.67        5.33      4.51 o 
  -9   1   9       97.35       86.54      4.57 o 
  -8   1   9        1.21        5.43     11.65 o 
  -7   1   9        0.86        2.46      5.71 o 
  -6   1   9       19.24       32.54      5.65 o 
  -5   1   9      100.88       99.21      4.37 o 
  -4   1   9        2.79        3.14      6.32 o 
  -3   1   9      687.30      688.91     11.22 o 
  -2   1   9        3.22        5.00      4.26 o 
  -1   1   9      372.23      387.77      7.23 o 
   0   1   9      124.85      131.91      7.40 o 
   1   1   9      289.61      344.76     89.55 o 
   2   1   9       56.34       66.78     23.00 o 
   3   1   9        6.29        1.09      4.37 o 
   4   1   9        5.69        2.40      3.61 o 
   5   1   9        3.97        2.21      4.31 o 
   6   1   9        0.87       17.09      3.72 o 
 -12   2   9        3.30       -3.42      4.09 o 
 -11   2   9       42.83       53.03      5.96 o 
 -10   2   9       17.64       22.20      3.59 o 
  -9   2   9        2.15        4.47      8.33 o 
  -8   2   9      173.75      174.35      8.91 o 
  -7   2   9        7.69        9.66      4.75 o 
  -6   2   9      283.69      276.25      5.28 o 
  -5   2   9      145.68      144.42      4.47 o 
  -4   2   9      217.01      220.83     10.52 o 
  -3   2   9      288.65      306.57      9.65 o 
  -2   2   9        3.90        3.63      6.10 o 
  -1   2   9       68.69       60.30      6.30 o 
   0   2   9        2.87        3.29      4.34 o 
   1   2   9        0.09        0.21      3.69 o 
   2   2   9        4.97        4.20      3.19 o 
   3   2   9       99.47      118.02     12.22 o 
   4   2   9        3.08       10.32      5.41 o 
   5   2   9       50.28       60.84      4.94 o 
 -12   3   9       67.35       71.91      6.47 o 
 -11   3   9        0.68        4.87      4.76 o 
 -10   3   9      141.95      131.67      4.01 o 
  -9   3   9       20.15       26.50      4.21 o 
  -8   3   9       10.04       17.70      3.49 o 
  -7   3   9      160.81      154.93      5.28 o 
  -6   3   9       42.19       40.29      3.55 o 
  -5   3   9       51.16       50.12      3.94 o 
  -4   3   9      132.70      128.87      6.83 o 
  -3   3   9      307.29      292.07      6.70 o 
  -2   3   9       30.24       28.31      5.98 o 
  -1   3   9      623.59      654.45     41.22 o 
   0   3   9       71.16       62.37     18.15 o 
   1   3   9      302.71      328.45     84.69 o 
   2   3   9       30.00       31.45      3.85 o 
   3   3   9      114.15      133.62     19.85 o 
   4   3   9        0.54        7.49      3.52 o 
   5   3   9       50.09       49.99      5.13 o 
 -12   4   9       32.60       44.43      4.88 o 
 -11   4   9      116.40      114.27      4.80 o 
 -10   4   9        0.42        3.54      3.70 o 
  -9   4   9       75.66       74.79      4.51 o 
  -8   4   9       43.54       44.47      4.50 o 
  -7   4   9       29.67       31.17      4.34 o 
  -6   4   9      138.50      144.18      4.55 o 
  -5   4   9       18.48       21.66      4.12 o 
  -4   4   9      319.45      332.14      7.18 o 
  -3   4   9      169.95      169.56      6.59 o 
  -2   4   9      139.32      149.87      4.74 o 
  -1   4   9      246.38      255.74     67.56 o 
   0   4   9       99.80       91.41     24.81 o 
   1   4   9       92.58      100.87      6.97 o 
   2   4   9        8.85        1.05      4.64 o 
   3   4   9       22.39       26.94      4.51 o 
   4   4   9        0.18        4.28      4.75 o 
 -12   5   9        3.74       -0.42     10.62 o 
 -11   5   9       67.35       67.18      6.58 o 
 -10   5   9        0.24        0.28      4.50 o 
  -9   5   9       19.70       18.84      8.73 o 
  -8   5   9       32.20       36.54      4.27 o 
  -7   5   9        1.81        2.34      4.30 o 
  -6   5   9      217.53      219.16      4.91 o 
  -5   5   9        7.26        3.72      5.77 o 
  -4   5   9      340.74      339.97      7.80 o 
  -3   5   9      194.83      195.27     12.46 o 
  -2   5   9       84.07       88.07     25.84 o 
  -1   5   9      308.26      328.74     89.59 o 
   0   5   9        4.43        4.20      3.76 o 
   1   5   9      100.65      111.12      4.12 o 
   2   5   9       13.96       19.17      8.59 o 
   3   5   9        9.48        6.66      5.03 o 
 -12   6   9       16.06       32.04      4.93 o 
 -11   6   9       36.32       31.86      4.83 o 
 -10   6   9      114.16      107.58      4.94 o 
  -9   6   9       24.52       23.06      4.67 o 
  -8   6   9      317.90      298.24      5.26 o 
  -7   6   9       24.65       26.47      4.53 o 
  -6   6   9      135.70      120.81      6.80 o 
  -5   6   9      336.91      330.58      8.10 o 
  -4   6   9       73.69       71.17      8.66 o 
  -3   6   9      173.08      169.20     45.33 o 
  -2   6   9        0.22        8.21      3.44 o 
  -1   6   9      158.01      164.98      7.94 o 
   0   6   9       57.78       59.97      6.52 o 
   1   6   9       64.23       59.86      5.97 o 
   2   6   9       27.71       25.01      5.36 o 
 -12   7   9       36.89       43.93      8.12 o 
 -11   7   9        0.33        3.64      5.47 o 
 -10   7   9      112.53      101.79      5.19 o 
  -9   7   9       18.48       21.43      4.93 o 
  -8   7   9       49.58       52.57      5.73 o 
  -7   7   9       88.92       82.95      7.23 o 
  -6   7   9        0.10        1.10      7.73 o 
  -5   7   9      156.25      141.97      4.78 o 
  -4   7   9       84.50       80.28     20.75 o 
  -3   7   9       91.95       85.00      6.33 o 
  -2   7   9       30.58       36.67      3.89 o 
  -1   7   9        9.11        9.31      3.88 o 
   0   7   9       23.51       27.51      4.38 o 
 -11   8   9        1.64       11.90      5.74 o 
 -10   8   9        0.23       -3.18      5.80 o 
  -9   8   9       28.34       25.11      5.37 o 
  -8   8   9        2.77        3.81      8.44 o 
  -7   8   9       26.69       25.53      4.96 o 
  -6   8   9       28.12       30.48     11.45 o 
  -5   8   9       35.52       36.93     10.02 o 
  -4   8   9      120.43      124.15      4.73 o 
  -3   8   9        9.06        6.23      4.45 o 
  -2   8   9       88.83       90.65      8.23 o 
  -1   8   9        9.76       16.27      4.73 o 
 -10   9   9        8.22        7.63      6.64 o 
  -9   9   9       27.45       25.77      6.25 o 
  -8   9   9       15.25       11.70      5.84 o 
  -7   9   9        9.90        9.06      4.33 o 
  -6   9   9       23.00       20.65      4.43 o 
  -5   9   9        0.24        0.22      5.18 o 
  -4   9   9       19.24       19.20      4.91 o 
  -3   9   9        0.20        2.66      5.21 o 
  -1 -12  10        0.54        4.07      4.58 o 
   0 -12  10       56.18       48.47     13.75 o 
   1 -12  10        4.24        4.56      5.05 o 
   2 -12  10       61.61       55.76     10.93 o 
   3 -12  10       35.12       37.93      8.38 o 
   4 -12  10       61.75       56.86      7.41 o 
   5 -12  10       57.07       32.59     21.36 o 
  -3 -11  10        1.21        2.14      4.74 o 
  -2 -11  10       13.92       17.73      6.55 o 
  -1 -11  10        0.46       -0.87      3.80 o 
   0 -11  10       38.62       30.01      4.02 o 
   1 -11  10       13.06       19.08      4.84 o 
   2 -11  10       52.52       51.91     11.02 o 
   3 -11  10       19.20       32.05      4.70 o 
   4 -11  10       22.97       21.66      6.90 o 
   5 -11  10       14.98       17.87     14.60 o 
   6 -11  10        3.31        3.70      5.11 o 
  -4 -10  10       28.95       27.17      4.33 o 
  -3 -10  10        0.24        5.56      3.74 o 
  -2 -10  10       89.22       89.95      6.19 o 
  -1 -10  10        3.79       10.60      3.81 o 
   0 -10  10       69.34       67.34      4.25 o 
   1 -10  10        9.47       15.26      4.42 o 
   2 -10  10       27.44       25.12      6.38 o 
   3 -10  10       47.72       47.39      4.75 o 
   4 -10  10       16.27       18.56      5.81 o 
   5 -10  10       17.95        7.83     18.23 o 
   6 -10  10        0.27        9.16      5.03 o 
   7 -10  10        3.62       -2.80      4.86 o 
  -6  -9  10       43.79       41.95      4.31 o 
  -5  -9  10        2.01        2.13      5.14 o 
  -4  -9  10      155.75      132.47      6.14 o 
  -3  -9  10        1.16       -3.30      3.30 o 
  -2  -9  10      242.09      235.20     11.46 o 
  -1  -9  10      114.36      118.28      6.57 o 
   0  -9  10       93.92       98.08      4.74 o 
   1  -9  10      130.88      136.85     12.59 o 
   2  -9  10        6.95        8.33      4.36 o 
   3  -9  10       98.80      111.37     11.16 o 
   4  -9  10        0.36        4.98      5.76 o 
   5  -9  10       29.64       32.32     13.37 o 
   6  -9  10       33.80       20.35     10.72 o 
   7  -9  10        0.45       -3.89      5.13 o 
  -7  -8  10        5.32        9.10      4.40 o 
  -6  -8  10       75.07       77.93      9.21 o 
  -5  -8  10       21.65       22.27      3.88 o 
  -4  -8  10       72.87       73.68      4.95 o 
  -3  -8  10      159.66      142.03      8.86 o 
  -2  -8  10      177.71      151.61     11.82 o 
  -1  -8  10      611.17      588.26     22.22 o 
   0  -8  10      148.27      158.23     12.58 o 
   1  -8  10      345.74      366.83     35.03 o 
   2  -8  10      207.25      205.82     29.29 o 
   3  -8  10      175.84      178.22     12.16 o 
   4  -8  10       53.09       50.46      5.73 o 
   5  -8  10        2.84        1.96      5.55 o 
   6  -8  10       95.37       73.50     48.74 o 
   7  -8  10        1.75        7.17      4.61 o 
   8  -8  10       19.98       33.47     11.36 o 
  -8  -7  10       19.87       14.81      6.04 o 
  -7  -7  10       23.60       39.49      8.06 o 
  -6  -7  10       99.91       89.03      5.55 o 
  -5  -7  10      206.84      181.54      8.03 o 
  -4  -7  10       55.51       51.11      4.48 o 
  -3  -7  10      486.89      461.14      7.13 o 
  -2  -7  10       78.22      100.28      9.76 o 
  -1  -7  10      885.92      845.88     41.13 o 
   0  -7  10       36.14       39.88      3.02 o 
   1  -7  10      814.02      812.28    110.72 o 
   2  -7  10      267.72      291.89     32.96 o 
   3  -7  10       11.83        6.03      4.30 o 
   4  -7  10      380.94      404.96      7.45 o 
   5  -7  10       24.06       13.02     10.63 o 
   6  -7  10       22.35       14.94      6.79 o 
   7  -7  10        1.55        0.81      3.99 o 
   8  -7  10        6.04        9.32      5.73 o 
  -9  -6  10       14.49       13.71     12.22 o 
  -8  -6  10       27.72       45.79      8.14 o 
  -7  -6  10       59.62       61.53      9.23 o 
  -6  -6  10        0.08       -4.34      4.34 o 
  -5  -6  10      375.11      353.85      8.50 o 
  -4  -6  10       19.19       26.53      5.68 o 
  -3  -6  10      159.78      162.66      7.42 o 
  -2  -6  10      367.08      350.38     22.63 o 
  -1  -6  10       50.85       50.11      5.52 o 
   0  -6  10       60.66       72.43      2.98 o 
   1  -6  10      123.04      113.19     11.47 o 
   2  -6  10        7.35       18.12      4.54 o 
   3  -6  10       25.25       29.07      4.78 o 
   4  -6  10        2.38       12.13      5.61 o 
   5  -6  10       73.20       82.41     44.75 o 
   6  -6  10        4.82        8.12      7.83 o 
   7  -6  10       42.04       40.96      4.55 o 
   8  -6  10        6.96       15.66      5.24 o 
  -9  -5  10       16.83       25.27      9.21 o 
  -8  -5  10        0.98       13.39      4.36 o 
  -7  -5  10       30.72       21.16      4.19 o 
  -6  -5  10       47.80       43.00      4.14 o 
  -5  -5  10        1.00        6.34      4.20 o 
  -4  -5  10       71.05       73.32      9.65 o 
  -3  -5  10       26.47       24.35      5.59 o 
  -2  -5  10       65.27       71.29      4.13 o 
  -1  -5  10      296.46      304.47      4.83 o 
   0  -5  10      434.93      459.09     14.20 o 
   1  -5  10      262.81      344.64      5.77 o 
   2  -5  10        5.00        6.05      4.44 o 
   3  -5  10      324.12      314.37      5.21 o 
   4  -5  10        5.55        9.53      4.17 o 
   5  -5  10      271.11      283.33    154.18 o 
   6  -5  10       23.43       32.30     11.89 o 
   7  -5  10      105.22       97.18      6.29 o 
   8  -5  10        4.45        4.32      5.19 o 
 -10  -4  10        0.88        9.14      4.21 o 
  -9  -4  10       38.11       54.99     10.17 o 
  -8  -4  10        6.16        2.37      4.85 o 
  -7  -4  10       12.42       18.45      4.62 o 
  -6  -4  10       42.09       55.08      6.87 o 
  -5  -4  10       54.45       62.99      5.60 o 
  -4  -4  10       43.06       52.92     11.08 o 
  -3  -4  10        5.92        3.85      3.91 o 
  -2  -4  10       51.19       63.97      6.41 o 
  -1  -4  10      656.31      603.37      4.46 o 
   0  -4  10      111.80      113.42      5.65 o 
   1  -4  10     1548.28     1638.67    154.53 o 
   2  -4  10       16.40       11.36      3.64 o 
   3  -4  10      462.03      496.84      6.61 o 
   4  -4  10       69.01       64.79     38.53 o 
   5  -4  10       33.57       12.37     19.89 o 
   6  -4  10       45.54       48.36      6.00 o 
   7  -4  10        6.11       13.34      4.60 o 
 -10  -3  10        0.17        4.37      3.48 o 
  -9  -3  10       56.73       58.63      4.50 o 
  -8  -3  10       40.33       39.67      3.57 o 
  -7  -3  10       49.01       44.94      3.33 o 
  -6  -3  10       31.18       35.54      6.58 o 
  -5  -3  10      433.98      416.41     13.19 o 
  -4  -3  10      219.48      218.52      4.33 o 
  -3  -3  10      793.85      780.81      9.81 o 
  -2  -3  10      104.54       99.00      3.71 o 
  -1  -3  10     1048.65     1054.14     49.43 o 
   0  -3  10      424.75      454.53      6.61 o 
   1  -3  10      682.70      736.03     27.40 o 
   2  -3  10      282.12      288.46     18.45 o 
   3  -3  10      210.58      239.46      6.33 o 
   4  -3  10      103.18      118.38     61.60 o 
   5  -3  10        1.60        2.83      3.51 o 
   6  -3  10       58.20       59.83      4.62 o 
   7  -3  10        6.69        0.48      3.74 o 
 -11  -2  10       14.91       24.43      5.34 o 
 -10  -2  10       20.96       14.75      3.36 o 
  -9  -2  10        6.10        4.93      6.58 o 
  -8  -2  10       81.56       82.89      5.16 o 
  -7  -2  10       21.99       17.92      3.92 o 
  -6  -2  10       15.67       18.54      3.86 o 
  -5  -2  10      341.75      334.82     10.99 o 
  -4  -2  10      112.84      122.50      8.51 o 
  -3  -2  10      290.93      276.91      9.84 o 
  -2  -2  10      260.91      244.64      7.78 o 
  -1  -2  10      108.94      129.49      6.02 o 
   0  -2  10      281.14      291.15      5.98 o 
   1  -2  10        3.36        1.45      4.21 o 
   2  -2  10      399.12      403.59      6.63 o 
   3  -2  10       62.75       57.27     34.55 o 
   4  -2  10      102.74      105.88     64.74 o 
   5  -2  10        7.90       13.07      4.35 o 
   6  -2  10        8.01       16.67      4.65 o 
   7  -2  10       30.42       26.58     11.25 o 
 -11  -1  10        0.08       10.49     11.00 o 
 -10  -1  10       30.16       44.16      7.28 o 
  -9  -1  10       29.96       36.05      5.95 o 
  -8  -1  10       30.42       42.04      3.32 o 
  -7  -1  10        0.99        2.21      3.46 o 
  -6  -1  10       50.03       46.54      9.43 o 
  -5  -1  10       46.92       44.66      3.27 o 
  -4  -1  10       16.34       10.72      4.31 o 
  -3  -1  10      163.81      175.37     10.84 o 
  -2  -1  10      145.97      159.55      8.94 o 
  -1  -1  10      325.08      359.72      6.35 o 
   0  -1  10      306.77      311.32      6.15 o 
   1  -1  10       15.49       20.81      5.41 o 
   2  -1  10      375.20      422.53      6.65 o 
   3  -1  10       63.06       72.11     34.43 o 
   4  -1  10       78.97       65.15     28.45 o 
   5  -1  10       16.61       37.86      4.81 o 
   6  -1  10        3.60        1.75      4.66 o 
 -12   0  10        8.07        8.30      5.27 o 
 -11   0  10        3.71       12.60      4.83 o 
 -10   0  10       55.60       50.65      4.46 o 
  -9   0  10       20.64       19.81      3.55 o 
  -8   0  10      133.98      140.64      7.77 o 
  -7   0  10       45.10       45.32      4.06 o 
  -6   0  10       13.10       10.74      4.18 o 
  -5   0  10      378.33      388.05      5.29 o 
  -4   0  10       80.77       75.93      4.10 o 
  -3   0  10      513.80      548.06      6.83 o 
  -2   0  10      616.31      630.27      6.99 o 
  -1   0  10       11.20        2.80      5.87 o 
   0   0  10      529.63      540.85      5.59 o 
   1   0  10        1.11        0.13      4.48 o 
   2   0  10      122.67      128.99     70.91 o 
   3   0  10      152.91      140.66     69.44 o 
   4   0  10       53.53       65.52      6.53 o 
   5   0  10        8.23       14.58      3.59 o 
   6   0  10        0.06        1.88      4.88 o 
 -12   1  10        2.18        9.48      4.94 o 
 -11   1  10        4.04        3.17      9.96 o 
 -10   1  10        1.29        2.93      6.90 o 
  -9   1  10      204.51      192.76      4.03 o 
  -8   1  10       14.93       14.82      6.71 o 
  -7   1  10      450.22      449.85     16.89 o 
  -6   1  10      253.05      240.70      4.69 o 
  -5   1  10       61.67       60.43      4.25 o 
  -4   1  10      119.18      114.98      3.74 o 
  -3   1  10        0.02        5.92      6.85 o 
  -2   1  10       76.39       87.01      6.16 o 
  -1   1  10        1.78       12.60      5.43 o 
   0   1  10        3.15        0.09      4.48 o 
   1   1  10        1.55       -4.06      4.06 o 
   2   1  10       11.47       14.39      3.55 o 
   3   1  10        0.83        6.16      4.39 o 
   4   1  10       10.86       21.59      3.80 o 
   5   1  10        2.09        4.83      4.50 o 
 -12   2  10        0.03        0.14      5.36 o 
 -11   2  10       37.22       41.99      9.26 o 
 -10   2  10       62.18       71.02      4.39 o 
  -9   2  10       35.48       43.11      3.68 o 
  -8   2  10       92.74       98.08      9.50 o 
  -7   2  10       55.13       55.69      7.43 o 
  -6   2  10       53.50       67.00      4.00 o 
  -5   2  10       12.35       19.08      4.11 o 
  -4   2  10       53.86       50.37      3.96 o 
  -3   2  10        2.78        7.46      5.80 o 
  -2   2  10       44.70       30.64      5.89 o 
  -1   2  10       55.70       53.67      9.04 o 
   0   2  10        0.03       -2.12      6.17 o 
   1   2  10        3.82        1.59      3.51 o 
   2   2  10      116.77      114.21     28.02 o 
   3   2  10        2.30       11.06      5.53 o 
   4   2  10       54.95       69.14     13.80 o 
 -12   3  10        4.43       10.12      6.81 o 
 -11   3  10        5.55        4.71      4.60 o 
 -10   3  10       60.69       66.60      4.66 o 
  -9   3  10        2.21       -2.49      6.03 o 
  -8   3  10      150.94      154.51      8.84 o 
  -7   3  10        0.70        0.67      4.14 o 
  -6   3  10      211.88      216.58      4.66 o 
  -5   3  10       19.43       34.71      4.16 o 
  -4   3  10      151.55      135.10      6.48 o 
  -3   3  10      265.17      297.70      6.59 o 
  -2   3  10        0.01        3.40      4.26 o 
  -1   3  10      140.29      150.10      8.30 o 
   0   3  10      183.87      180.91     48.41 o 
   1   3  10       86.25       83.80     18.65 o 
   2   3  10      133.77      138.27      4.28 o 
   3   3  10        0.03        5.74      4.74 o 
   4   3  10       49.64       44.23      4.36 o 
 -12   4  10       42.51       44.08      5.40 o 
 -11   4  10       30.62       34.08      6.71 o 
 -10   4  10      104.19      105.61      4.58 o 
  -9   4  10       15.45       22.50      4.20 o 
  -8   4  10      544.11      517.74     11.22 o 
  -7   4  10      111.38      101.71      7.44 o 
  -6   4  10      184.91      181.75      4.75 o 
  -5   4  10      266.00      248.65      9.48 o 
  -4   4  10        9.62        1.30      6.27 o 
  -3   4  10      164.36      152.38      6.16 o 
  -2   4  10       96.21       99.23      4.61 o 
  -1   4  10      133.96      109.25     30.53 o 
   0   4  10       95.89       85.62     26.93 o 
   1   4  10       13.05        4.35      3.64 o 
   2   4  10       56.70       55.42      4.94 o 
   3   4  10        1.41       -4.91      5.18 o 
 -12   5  10       42.88       50.81      4.41 o 
 -11   5  10        0.46       -2.67      9.42 o 
 -10   5  10       52.39       47.72      4.68 o 
  -9   5  10       14.50       11.27      4.70 o 
  -8   5  10        1.09        5.14      4.34 o 
  -7   5  10      208.15      193.58     17.58 o 
  -6   5  10       40.26       38.86      4.46 o 
  -5   5  10      170.22      154.97      6.40 o 
  -4   5  10      161.04      161.95      6.81 o 
  -3   5  10       13.94       14.29      4.10 o 
  -2   5  10      145.80      149.01     39.24 o 
  -1   5  10        1.29        3.82      3.65 o 
   0   5  10      111.17      101.35      3.94 o 
   1   5  10        5.65       10.90      4.08 o 
   2   5  10       24.00       19.85      5.00 o 
 -11   6  10       39.69       37.73      5.14 o 
 -10   6  10        0.08        1.66      4.98 o 
  -9   6  10      120.79      109.93      5.04 o 
  -8   6  10        6.26       10.75      4.34 o 
  -7   6  10      112.67      107.39      7.46 o 
  -6   6  10       36.01       36.41      7.20 o 
  -5   6  10      130.84      128.50     13.77 o 
  -4   6  10      100.98       95.08      4.89 o 
  -3   6  10        7.64        5.68      5.85 o 
  -2   6  10       53.30       47.28     18.11 o 
  -1   6  10       56.55       58.61      4.16 o 
   0   6  10       16.80       11.38      4.12 o 
   1   6  10       33.62       38.83      5.22 o 
 -11   7  10       27.72       25.91      7.41 o 
 -10   7  10        1.68        8.90      5.27 o 
  -9   7  10       21.66       15.41      5.20 o 
  -8   7  10        4.10       -4.30      4.91 o 
  -7   7  10        0.84        5.16      8.14 o 
  -6   7  10       17.10       19.83      9.31 o 
  -5   7  10       23.71       32.90      8.41 o 
  -4   7  10        9.42        4.72      3.91 o 
  -3   7  10       31.41       32.02      4.07 o 
  -2   7  10        4.35        2.30      4.33 o 
  -1   7  10       40.50       37.43      4.46 o 
 -10   8  10        7.01        7.22      6.10 o 
  -9   8  10        1.22       -7.33      8.85 o 
  -8   8  10       16.03       13.74      8.85 o 
  -7   8  10        4.26       -0.64      5.34 o 
  -6   8  10       11.70       13.62      4.67 o 
  -5   8  10       21.98        6.45      4.51 o 
  -4   8  10        4.70       10.70      4.35 o 
  -3   8  10        0.96        3.90      4.54 o 
  -8   9  10       30.41       26.54      9.10 o 
  -7   9  10        6.93        7.57      4.17 o 
  -6   9  10       10.98       13.07      5.03 o 
   0 -12  11        2.40       10.81      6.80 o 
   1 -12  11       23.63       19.42      7.33 o 
   2 -12  11       13.90       18.83      5.12 o 
   3 -12  11       13.94       17.61      5.06 o 
  -2 -11  11        0.88        6.45      3.97 o 
  -1 -11  11       49.49       50.61      9.01 o 
   0 -11  11        1.56       -3.18     11.04 o 
   1 -11  11       32.55       25.96      4.65 o 
   2 -11  11       58.26       60.79      4.65 o 
   3 -11  11       80.97       87.75     10.59 o 
   4 -11  11       37.75       42.77      7.20 o 
   5 -11  11        8.35        7.70      5.09 o 
  -4 -10  11        6.40       11.37      4.25 o 
  -3 -10  11       35.26       37.72      5.26 o 
  -2 -10  11        0.34        0.61      3.55 o 
  -1 -10  11      122.24      115.48     10.03 o 
   0 -10  11       36.31       42.78      3.89 o 
   1 -10  11      108.86       86.12      6.57 o 
   2 -10  11      117.82       98.56     16.74 o 
   3 -10  11       28.14       30.90      5.76 o 
   4 -10  11      126.49      102.57      5.58 o 
   5 -10  11        0.39       -3.00      4.38 o 
   6 -10  11       30.81       14.74     19.35 o 
  -5  -9  11       98.01       87.17      5.96 o 
  -4  -9  11        4.61        3.01      3.84 o 
  -3  -9  11      154.40      155.10      8.41 o 
  -2  -9  11       23.14       28.53      3.77 o 
  -1  -9  11       74.58       73.73      4.15 o 
   0  -9  11      156.89      136.22      9.37 o 
   1  -9  11        4.67        5.56      4.84 o 
   2  -9  11      362.01      359.76     21.28 o 
   3  -9  11        2.94        3.13      4.72 o 
   4  -9  11      137.50      140.00      6.60 o 
   5  -9  11       44.38       32.57     13.17 o 
   6  -9  11       34.17       28.49      9.75 o 
  -6  -8  11        0.45       -4.60      4.66 o 
  -5  -8  11       39.89       45.78      8.83 o 
  -4  -8  11       57.64       53.11      4.02 o 
  -3  -8  11       38.79       33.94      4.64 o 
  -2  -8  11      419.00      422.29     21.31 o 
  -1  -8  11        5.32        9.11      4.46 o 
   0  -8  11      183.67      193.22      6.08 o 
   1  -8  11       45.34       49.85      4.52 o 
   2  -8  11      237.50      231.83     21.61 o 
   3  -8  11       61.29       66.50      4.74 o 
   4  -8  11      255.27      241.18      7.10 o 
   5  -8  11       62.36       49.41     31.25 o 
   6  -8  11       30.40       30.24     12.53 o 
   7  -8  11       76.57       48.85      5.27 o 
  -7  -7  11       14.88       22.51      5.35 o 
  -6  -7  11       96.59      101.29      3.65 o 
  -5  -7  11        3.93        5.56      7.03 o 
  -4  -7  11       77.06       96.27      4.29 o 
  -3  -7  11        1.79        4.51      7.18 o 
  -2  -7  11      328.74      350.70     13.07 o 
  -1  -7  11       12.12       11.54      4.46 o 
   0  -7  11      260.71      268.63     13.43 o 
   1  -7  11      167.34      166.62     12.34 o 
   2  -7  11       14.03       12.70      4.73 o 
   3  -7  11      203.10      171.74     19.81 o 
   4  -7  11        7.40        9.97      6.42 o 
   5  -7  11      166.76      143.10     81.65 o 
   6  -7  11        2.48       -3.56      3.99 o 
   7  -7  11       16.37       19.74      5.07 o 
  -8  -6  11       32.62       24.53      7.78 o 
  -7  -6  11        3.66       14.45      7.73 o 
  -6  -6  11      129.38      124.05      4.99 o 
  -5  -6  11        0.03        4.09      4.14 o 
  -4  -6  11      140.66      156.52      9.32 o 
  -3  -6  11       43.65       45.56      4.61 o 
  -2  -6  11       79.08       73.75      9.26 o 
  -1  -6  11      172.24      163.41     10.60 o 
   0  -6  11      154.42      164.30     14.03 o 
   1  -6  11      152.27      173.10     24.72 o 
   2  -6  11      254.65      270.54     17.74 o 
   3  -6  11       49.01       70.29      5.94 o 
   4  -6  11      137.11      158.87     80.27 o 
   5  -6  11       48.82       47.53     24.11 o 
   6  -6  11      104.30       84.14     42.70 o 
   7  -6  11       23.10       26.56      4.41 o 
  -9  -5  11        0.11        2.52      5.04 o 
  -8  -5  11       28.05       32.46     10.68 o 
  -7  -5  11       23.59       22.53      7.58 o 
  -6  -5  11      182.80      155.92      6.77 o 
  -5  -5  11       49.63       60.89     10.05 o 
  -4  -5  11       75.40       63.38     11.99 o 
  -3  -5  11      337.01      345.64     17.71 o 
  -2  -5  11      144.39      158.40      8.60 o 
  -1  -5  11       76.74       91.03     16.65 o 
   0  -5  11      133.96      146.31     26.26 o 
   1  -5  11       31.85       36.31      4.60 o 
   2  -5  11      236.24      217.82     31.92 o 
   3  -5  11      200.72      175.38      4.89 o 
   4  -5  11      345.80      342.94    178.26 o 
   5  -5  11      140.39      148.69     88.58 o 
   6  -5  11       61.07       55.18     12.15 o 
   7  -5  11       49.12       38.79      4.47 o 
 -10  -4  11        7.08       14.55      5.98 o 
  -9  -4  11        0.38       -5.50      5.50 o 
  -8  -4  11       58.12       67.45     18.99 o 
  -7  -4  11       35.03       43.99     13.14 o 
  -6  -4  11       11.43       20.40     12.33 o 
  -5  -4  11      161.13      171.63      3.59 o 
  -4  -4  11      188.84      180.70      5.72 o 
  -3  -4  11       65.37       65.72      4.01 o 
  -2  -4  11      159.87      140.99      9.11 o 
  -1  -4  11       54.24       51.12      3.37 o 
   0  -4  11       53.61       62.55      5.79 o 
   1  -4  11      214.67      247.29     20.44 o 
   2  -4  11        7.79       21.04      8.86 o 
   3  -4  11       77.03       66.22      5.64 o 
   4  -4  11       27.40       16.64     19.28 o 
   5  -4  11      122.60      112.78     59.64 o 
   6  -4  11       17.97       35.74      4.85 o 
 -10  -3  11       26.81       22.43      4.16 o 
  -9  -3  11        5.69        8.21      9.73 o 
  -8  -3  11       11.22       11.41      4.38 o 
  -7  -3  11       13.97        9.02      3.43 o 
  -6  -3  11        2.04       -1.61      9.11 o 
  -5  -3  11       32.81       41.23      3.97 o 
  -4  -3  11        7.66        9.07     13.96 o 
  -3  -3  11      133.37      130.63      3.95 o 
  -2  -3  11        5.62        1.33      3.53 o 
  -1  -3  11        4.31        8.27      5.21 o 
   0  -3  11      468.25      490.26      6.61 o 
   1  -3  11       25.15       29.11      4.79 o 
   2  -3  11      133.84      164.75      6.19 o 
   3  -3  11       60.12       39.94     27.24 o 
   4  -3  11        0.15       -5.09      5.20 o 
   5  -3  11       60.94       73.59      6.87 o 
   6  -3  11        6.95        9.20      3.71 o 
 -11  -2  11        0.38       -2.54      5.63 o 
 -10  -2  11       20.11       40.55     16.53 o 
  -9  -2  11       79.92       86.79      4.52 o 
  -8  -2  11       44.13       48.81      7.22 o 
  -7  -2  11      108.80      100.49      4.78 o 
  -6  -2  11       43.56       44.71      8.35 o 
  -5  -2  11      586.81      588.47      5.03 o 
  -4  -2  11      148.62      140.15      3.48 o 
  -3  -2  11      298.96      305.13     11.95 o 
  -2  -2  11      294.93      300.51     16.53 o 
  -1  -2  11       25.71       26.86      4.12 o 
   0  -2  11       92.97       97.10      5.85 o 
   1  -2  11      102.54      106.10      4.38 o 
   2  -2  11       16.66        0.55      5.60 o 
   3  -2  11      123.45      145.34     84.94 o 
   4  -2  11        5.65        1.26      8.42 o 
   5  -2  11        7.18       -3.85      3.95 o 
   6  -2  11       26.48       35.20     12.79 o 
 -11  -1  11       16.79       15.05      4.35 o 
 -10  -1  11       12.81       26.95      4.75 o 
  -9  -1  11       82.59       82.24      4.48 o 
  -8  -1  11        7.69        8.33      4.22 o 
  -7  -1  11      151.27      148.87      4.42 o 
  -6  -1  11      170.58      187.42      4.51 o 
  -5  -1  11        0.01        7.80      8.98 o 
  -4  -1  11      315.64      321.24      4.33 o 
  -3  -1  11       27.53       37.58      4.77 o 
  -2  -1  11       67.91       94.15      4.65 o 
  -1  -1  11      121.88      127.82      5.68 o 
   0  -1  11        2.51        2.65      5.84 o 
   1  -1  11       71.22       76.50      7.26 o 
   2  -1  11        2.48        9.27      4.25 o 
   3  -1  11       60.98       35.82     26.15 o 
   4  -1  11        5.03       -5.92      6.25 o 
   5  -1  11        7.67       23.65      3.65 o 
 -11   0  11       24.92       28.84      4.77 o 
 -10   0  11       15.25       21.11      4.55 o 
  -9   0  11       19.29       22.86      4.48 o 
  -8   0  11       14.80       14.35      3.51 o 
  -7   0  11        2.03        4.58      4.22 o 
  -6   0  11       63.21       65.41      7.72 o 
  -5   0  11      186.94      184.42      4.45 o 
  -4   0  11      141.40      140.50      4.37 o 
  -3   0  11      247.20      231.69      3.44 o 
  -2   0  11      181.76      169.70      5.80 o 
  -1   0  11      182.95      192.28      4.71 o 
   0   0  11       76.79       68.09      4.60 o 
   1   0  11       93.47      105.40      4.08 o 
   2   0  11        0.82       12.86      4.13 o 
   3   0  11       55.13       46.15     32.59 o 
   4   0  11        6.01        7.74      3.98 o 
   5   0  11       17.03       13.38      4.97 o 
 -11   1  11        2.57        4.13      3.93 o 
 -10   1  11       57.71       66.88      4.78 o 
  -9   1  11       37.90       37.31      4.50 o 
  -8   1  11       64.22       72.99      6.75 o 
  -7   1  11       99.61       95.50      3.30 o 
  -6   1  11       87.44       84.31      3.47 o 
  -5   1  11      232.30      214.88      4.12 o 
  -4   1  11       81.53       69.34     11.54 o 
  -3   1  11      402.95      397.37      6.98 o 
  -2   1  11       15.44       20.56      5.90 o 
  -1   1  11      293.18      243.05      6.25 o 
   0   1  11        5.49        9.71      8.83 o 
   1   1  11        4.00        5.07      3.80 o 
   2   1  11       83.27       66.26     37.11 o 
   3   1  11        6.68       10.62      5.20 o 
   4   1  11        3.81        2.88     10.51 o 
 -12   2  11       19.62        9.70      6.85 o 
 -11   2  11        1.75        6.20      4.40 o 
 -10   2  11       74.38       78.79      4.04 o 
  -9   2  11       63.23       64.46      4.33 o 
  -8   2  11       92.86       98.50      4.27 o 
  -7   2  11      256.19      251.85      4.42 o 
  -6   2  11       45.07       47.18      6.06 o 
  -5   2  11      427.47      412.16     14.29 o 
  -4   2  11      194.62      190.58      4.58 o 
  -3   2  11      232.11      229.91      6.81 o 
  -2   2  11      399.15      415.10      6.99 o 
  -1   2  11       15.90        3.15     11.89 o 
   0   2  11      228.92      217.53     65.98 o 
   1   2  11        0.84       -2.03      3.46 o 
   2   2  11       21.90       16.21      4.72 o 
   3   2  11       75.77       76.18     11.00 o 
 -12   3  11       10.72       17.82      6.64 o 
 -11   3  11        6.79        3.37      4.84 o 
 -10   3  11        0.69        3.18      6.11 o 
  -9   3  11       90.83      100.13      4.53 o 
  -8   3  11        1.63        7.55      8.74 o 
  -7   3  11      148.15      145.37      5.67 o 
  -6   3  11      105.59       97.87      4.64 o 
  -5   3  11       95.01       95.26      4.64 o 
  -4   3  11      151.78      136.59      6.23 o 
  -3   3  11        0.47       16.14      6.23 o 
  -2   3  11      133.91      125.93      4.62 o 
  -1   3  11       16.23       21.87      4.52 o 
   0   3  11       13.94       14.29      6.20 o 
   1   3  11      114.17       93.40     25.69 o 
   2   3  11        0.62       11.77      5.94 o 
   3   3  11       54.34       38.69      9.94 o 
 -11   4  11       31.63       31.21      8.60 o 
 -10   4  11        7.16        4.39      4.72 o 
  -9   4  11       43.65       49.23      4.47 o 
  -8   4  11       39.22       40.97      4.62 o 
  -7   4  11       64.52       77.31      4.49 o 
  -6   4  11       23.37       22.41      4.06 o 
  -5   4  11        0.78       -5.83      5.83 o 
  -4   4  11      137.03      139.23      6.68 o 
  -3   4  11       49.22       47.71      4.30 o 
  -2   4  11       51.88       52.32      8.31 o 
  -1   4  11      173.65      157.44     44.18 o 
   0   4  11       26.33       15.91     11.06 o 
   1   4  11       39.96       39.43      4.27 o 
   2   4  11        7.75        1.73      4.86 o 
 -11   5  11       23.11       24.25      5.30 o 
 -10   5  11        5.94       -0.16      4.48 o 
  -9   5  11       23.18       19.88      4.75 o 
  -8   5  11       47.88       45.75      4.37 o 
  -7   5  11        9.97       19.10      4.71 o 
  -6   5  11      115.75      112.44      6.69 o 
  -5   5  11       12.07       20.56      6.15 o 
  -4   5  11       45.57       43.72      5.32 o 
  -3   5  11       32.95       31.53      6.78 o 
  -2   5  11       15.38        8.56      6.47 o 
  -1   5  11       16.14        5.61      3.99 o 
   0   5  11        0.13        1.90      4.03 o 
   1   5  11        2.43        2.76      9.04 o 
 -11   6  11       19.61       12.89      5.20 o 
 -10   6  11       16.06       13.79      5.16 o 
  -9   6  11        0.02        4.29      4.69 o 
  -8   6  11      134.29      131.66      5.15 o 
  -7   6  11        0.23        4.68      7.12 o 
  -6   6  11       70.98       67.87      6.73 o 
  -5   6  11        5.25        1.83      4.02 o 
  -4   6  11       27.55       32.42      4.82 o 
  -3   6  11        3.94       11.19      3.81 o 
  -2   6  11        1.99        8.23      4.06 o 
  -1   6  11        0.90       -0.58      4.41 o 
 -10   7  11       24.27       21.26      5.62 o 
  -9   7  11        0.28       -0.28      5.42 o 
  -8   7  11        4.49        8.17      7.42 o 
  -7   7  11       16.63        7.03      7.47 o 
  -6   7  11       11.93        9.29      4.81 o 
  -5   7  11       58.49       60.79     22.91 o 
  -4   7  11        1.41        4.82      4.21 o 
  -3   7  11       40.97       44.19      5.69 o 
  -8   8  11        0.38        2.91      9.31 o 
  -7   8  11       92.09       95.11      5.30 o 
  -6   8  11       18.37       12.02      4.75 o 
  -5   8  11       91.32       84.20     22.58 o 
  -1 -11  12        5.79        6.23      9.02 o 
   0 -11  12       50.95       57.14      4.90 o 
   1 -11  12       25.60       31.17      4.76 o 
   2 -11  12       27.42       36.84      7.81 o 
   3 -11  12       64.58       82.52      5.36 o 
   4 -11  12       11.17       12.18      7.88 o 
  -3 -10  12        1.17        3.35      4.57 o 
  -2 -10  12       55.75       45.55      4.93 o 
  -1 -10  12        0.81        7.35      3.90 o 
   0 -10  12       30.20       32.20      5.06 o 
   1 -10  12       23.77       26.62      4.81 o 
   2 -10  12        5.29        0.84      4.77 o 
   3 -10  12       35.94       28.37      5.34 o 
   4 -10  12        5.26       13.73      7.51 o 
   5 -10  12       25.29       14.15      9.83 o 
  -5  -9  12        1.92        3.42      4.22 o 
  -4  -9  12       58.79       61.82      4.00 o 
  -3  -9  12        0.53       -1.27      5.43 o 
  -2  -9  12       47.89       57.59      8.18 o 
  -1  -9  12       13.09       22.11      6.65 o 
   0  -9  12        7.66       23.17      4.31 o 
   1  -9  12       94.32       83.28      4.75 o 
   2  -9  12        0.09       -1.45      4.05 o 
   3  -9  12      111.12      111.30      5.49 o 
   4  -9  12       28.38       40.83      6.41 o 
   5  -9  12       40.41       31.98     17.43 o 
  -6  -8  12       13.44       10.30      4.24 o 
  -5  -8  12        5.18       14.40     12.86 o 
  -4  -8  12        7.50       -0.92      3.78 o 
  -3  -8  12       88.78       85.80      3.46 o 
  -2  -8  12       10.58        0.37      3.68 o 
  -1  -8  12      201.44      186.61      6.63 o 
   0  -8  12        4.28       -0.90      4.72 o 
   1  -8  12      222.08      220.64     19.72 o 
   2  -8  12       51.97       51.83      5.03 o 
   3  -8  12      119.65      128.80      5.07 o 
   4  -8  12       36.06       42.18      6.84 o 
   5  -8  12        0.48        4.65      6.30 o 
   6  -8  12       16.47       23.89      7.64 o 
  -7  -7  12        2.39        0.69      4.26 o 
  -6  -7  12        1.48       -8.00     11.43 o 
  -5  -7  12       90.85       89.21      3.95 o 
  -4  -7  12        0.12        3.49      3.86 o 
  -3  -7  12      350.27      360.24      8.86 o 
  -2  -7  12       57.21       62.13      3.64 o 
  -1  -7  12      122.20      116.76      4.42 o 
   0  -7  12      114.63      129.51      4.67 o 
   1  -7  12       14.46       18.19      4.44 o 
   2  -7  12       83.18       81.77     12.25 o 
   3  -7  12        0.28       10.88      9.92 o 
   4  -7  12       13.68       14.25      3.44 o 
   5  -7  12       17.87        4.50     11.83 o 
   6  -7  12        0.28       -3.18      7.51 o 
  -8  -6  12       25.25       29.87      4.73 o 
  -7  -6  12       27.09       29.03      7.00 o 
  -6  -6  12        0.04       -3.89      3.89 o 
  -5  -6  12       53.45       57.36      5.95 o 
  -4  -6  12       60.08       63.89      4.33 o 
  -3  -6  12      132.46      140.98      4.34 o 
  -2  -6  12      336.71      342.59     16.15 o 
  -1  -6  12      137.69      148.52      5.89 o 
   0  -6  12      104.58      115.21     11.05 o 
   1  -6  12        8.17       11.25      3.79 o 
   2  -6  12       45.18       45.26      4.98 o 
   3  -6  12       13.18       27.11      4.64 o 
   4  -6  12        6.04        5.84      5.81 o 
   5  -6  12        0.44        7.14      4.80 o 
   6  -6  12       11.69        8.99      4.45 o 
  -9  -5  12       10.42       19.19     12.50 o 
  -8  -5  12        0.07        5.13      4.05 o 
  -7  -5  12       58.01       70.79      9.45 o 
  -6  -5  12       30.12       25.82      4.35 o 
  -5  -5  12       20.04       24.22      4.22 o 
  -4  -5  12       61.40       61.73      6.09 o 
  -3  -5  12        7.70       28.58      8.57 o 
  -2  -5  12      310.43      291.40      4.00 o 
  -1  -5  12       78.06       82.30      4.15 o 
   0  -5  12      199.74      225.06     11.39 o 
   1  -5  12       31.68       39.16      4.45 o 
   2  -5  12        0.83        2.03      4.73 o 
   3  -5  12       82.94      100.58      4.76 o 
   4  -5  12       24.10       13.09     14.04 o 
   5  -5  12       44.48       14.32     28.71 o 
   6  -5  12       27.95       26.90      4.34 o 
  -9  -4  12       46.02       46.76      4.35 o 
  -8  -4  12       15.58       29.10      7.98 o 
  -7  -4  12       34.89       45.67     12.27 o 
  -6  -4  12      116.51      115.28      5.21 o 
  -5  -4  12      110.68      116.04      4.07 o 
  -4  -4  12      102.83      104.57      3.55 o 
  -3  -4  12       22.57       30.79      5.96 o 
  -2  -4  12       43.18       30.66      3.83 o 
  -1  -4  12      127.42      129.86      5.68 o 
   0  -4  12      104.81      106.98      5.10 o 
   1  -4  12       96.45      113.24      7.27 o 
   2  -4  12       15.21       21.11      5.09 o 
   3  -4  12      113.97      140.26      6.56 o 
   4  -4  12       61.32       49.17     33.72 o 
   5  -4  12        3.75        2.51      5.00 o 
 -10  -3  12        4.08       -8.59      8.59 o 
  -9  -3  12       62.05       56.45      4.76 o 
  -8  -3  12        9.07        6.99     10.37 o 
  -7  -3  12       22.82       34.94     11.19 o 
  -6  -3  12       95.62       90.97      4.16 o 
  -5  -3  12       18.18       21.92      3.98 o 
  -4  -3  12       58.76       55.58      5.06 o 
  -3  -3  12      160.64      167.56      8.03 o 
  -2  -3  12        1.07       -2.62     11.64 o 
  -1  -3  12      232.52      273.19      6.43 o 
   0  -3  12       10.30       15.99      5.96 o 
   1  -3  12       64.15       70.00      6.42 o 
   2  -3  12        1.72       -1.73      5.90 o 
   3  -3  12       13.39        9.38      5.15 o 
   4  -3  12        9.38       10.51      8.53 o 
   5  -3  12        0.17        2.36      6.59 o 
 -10  -2  12       18.10        5.10      6.88 o 
  -9  -2  12       52.84       51.80      4.60 o 
  -8  -2  12       74.63       78.01      4.43 o 
  -7  -2  12        8.69        8.36      4.25 o 
  -6  -2  12      136.14      143.34      6.41 o 
  -5  -2  12       18.09       29.53      5.93 o 
  -4  -2  12      265.51      259.13      3.83 o 
  -3  -2  12        2.30        0.42      4.56 o 
  -2  -2  12        7.02        8.79      4.37 o 
  -1  -2  12      116.94      123.57      4.55 o 
   0  -2  12        3.74       -4.55      5.83 o 
   1  -2  12       20.60       36.56      5.40 o 
   2  -2  12       22.46       34.39      5.69 o 
   3  -2  12        4.82        1.78      3.73 o 
   4  -2  12       20.20        9.39      6.13 o 
   5  -2  12        0.22        0.19      6.92 o 
 -11  -1  12        0.19        9.72      6.77 o 
 -10  -1  12      103.44      104.54      3.82 o 
  -9  -1  12        9.59        2.64      7.87 o 
  -8  -1  12       63.92       58.42      8.30 o 
  -7  -1  12       52.23       51.76      6.44 o 
  -6  -1  12       22.51       27.00      4.98 o 
  -5  -1  12      118.58      110.02      6.38 o 
  -4  -1  12        1.62       10.98      4.09 o 
  -3  -1  12       92.32       93.00      3.27 o 
  -2  -1  12       42.62       30.35      5.80 o 
  -1  -1  12       27.47       23.72      4.42 o 
   0  -1  12      281.10      233.53      6.84 o 
   1  -1  12       13.16       20.30      5.17 o 
   2  -1  12      233.70      191.58    101.02 o 
   3  -1  12        2.12       12.84      4.61 o 
   4  -1  12       12.04        1.26     10.74 o 
 -11   0  12       19.88       20.70      4.36 o 
 -10   0  12       27.63       23.39      4.59 o 
  -9   0  12      131.16      112.29      7.76 o 
  -8   0  12       36.49       42.59      5.42 o 
  -7   0  12      137.59      148.74      3.60 o 
  -6   0  12       58.18       60.06      4.31 o 
  -5   0  12      157.11      160.44      5.58 o 
  -4   0  12      233.40      221.12      3.96 o 
  -3   0  12       59.46       66.58      5.49 o 
  -2   0  12      271.28      262.04      6.68 o 
  -1   0  12        0.68       15.27      6.36 o 
   0   0  12       79.89       73.99      5.11 o 
   1   0  12       39.35       38.93      5.38 o 
   2   0  12       51.46       31.89     24.16 o 
   3   0  12       23.53        2.45     12.95 o 
   4   0  12        4.82        0.20      6.93 o 
 -11   1  12       26.88       26.31      5.25 o 
 -10   1  12        0.04       -2.74      4.15 o 
  -9   1  12       57.25       59.76      5.19 o 
  -8   1  12       10.08       10.48      5.15 o 
  -7   1  12      117.31      119.44      6.76 o 
  -6   1  12      191.15      183.30      3.48 o 
  -5   1  12       43.86       46.17      4.55 o 
  -4   1  12      206.81      200.63     19.41 o 
  -3   1  12       29.87       26.02      4.52 o 
  -2   1  12      188.84      213.38      6.73 o 
  -1   1  12       77.73       68.07      6.04 o 
   0   1  12       11.07       13.94      4.94 o 
   1   1  12      130.76      129.87     43.79 o 
   2   1  12        2.64       -6.65      6.65 o 
   3   1  12       39.38       33.01      4.47 o 
 -11   2  12       27.17       25.00      4.45 o 
 -10   2  12       31.04       27.31      4.71 o 
  -9   2  12       44.24       43.39      4.22 o 
  -8   2  12       43.41       35.29      4.31 o 
  -7   2  12        3.94       10.27      7.71 o 
  -6   2  12      118.19      120.32      8.54 o 
  -5   2  12       30.62       38.63     12.66 o 
  -4   2  12      240.59      256.22      6.38 o 
  -3   2  12      153.18      135.61      6.76 o 
  -2   2  12       83.91       93.67      4.82 o 
  -1   2  12      172.14      172.11     10.05 o 
   0   2  12        6.20        4.15      4.31 o 
   1   2  12       70.39       70.34     22.53 o 
   2   2  12       19.73       20.17      6.48 o 
 -11   3  12        2.62        1.14      6.41 o 
 -10   3  12       58.64       59.25      5.12 o 
  -9   3  12        0.23        2.13      4.35 o 
  -8   3  12       88.56       80.04      3.75 o 
  -7   3  12       41.21       44.93      3.78 o 
  -6   3  12       44.78       45.67      4.56 o 
  -5   3  12       61.43       54.61      6.15 o 
  -4   3  12        7.69       21.25      5.83 o 
  -3   3  12       82.44       84.53      6.63 o 
  -2   3  12        2.11        7.54      4.37 o 
  -1   3  12       21.64       13.70      9.94 o 
   0   3  12        7.49        7.89      4.05 o 
   1   3  12        0.27        1.68      4.33 o 
 -11   4  12        0.02       -0.06      5.11 o 
 -10   4  12       47.28       48.12     13.91 o 
  -9   4  12        6.38        8.52      4.66 o 
  -8   4  12       81.90       84.89      4.66 o 
  -7   4  12       44.73       38.41      4.59 o 
  -6   4  12        5.93        8.75      9.48 o 
  -5   4  12       64.83       52.60      7.04 o 
  -4   4  12       17.85       15.83      6.64 o 
  -3   4  12       45.70       54.35      4.62 o 
  -2   4  12       46.50       23.23     11.17 o 
  -1   4  12       52.26       56.39     14.78 o 
   0   4  12       31.19       28.67      7.82 o 
 -10   5  12       11.56        4.57      8.14 o 
  -9   5  12        3.29        9.00      7.56 o 
  -8   5  12       15.06       24.93      5.12 o 
  -7   5  12        6.30        0.24      4.53 o 
  -6   5  12        0.26        2.11      7.18 o 
  -5   5  12       69.12       58.48      6.44 o 
  -4   5  12       17.27       24.23      6.95 o 
  -3   5  12       28.92       28.00     10.55 o 
  -2   5  12       54.98       45.25     15.43 o 
  -1   5  12        9.01        8.91      4.32 o 
  -9   6  12       33.53       27.00      5.40 o 
  -8   6  12       33.20       39.42      5.06 o 
  -7   6  12       55.42       58.75      6.97 o 
  -6   6  12       20.99       27.57      7.81 o 
  -5   6  12        7.87        6.26      4.26 o 
  -4   6  12       46.69       39.71     13.03 o 
  -3   6  12        1.71        5.35      4.16 o 
  -8   7  12       37.36       39.85      8.14 o 
  -7   7  12        3.53       -3.79      5.28 o 
  -6   7  12       67.61       62.21      7.65 o 
  -5   7  12        1.43       11.43      4.50 o 
  -2 -10  13        9.21        8.72      5.18 o 
  -1 -10  13       16.47       20.05      3.60 o 
   0 -10  13        3.89        5.91      4.76 o 
   1 -10  13        6.65        4.33      5.36 o 
   2 -10  13       22.82       27.52      5.08 o 
   3 -10  13        2.94        4.36      5.38 o 
  -4  -9  13        7.03       15.52      3.77 o 
  -3  -9  13       18.11       17.98      4.26 o 
  -2  -9  13        0.87        2.63      3.86 o 
  -1  -9  13        3.92        8.89      4.06 o 
   0  -9  13       24.60       28.63      4.70 o 
   1  -9  13       25.78       17.27      5.03 o 
   2  -9  13       84.48       82.41     17.73 o 
   3  -9  13       26.62       38.19      5.62 o 
   4  -9  13       21.79       19.89      6.77 o 
  -5  -8  13       91.64       97.20      5.37 o 
  -4  -8  13        0.32        5.41      4.01 o 
  -3  -8  13       15.60       23.14      2.96 o 
  -2  -8  13       80.02       73.59      4.32 o 
  -1  -8  13        6.89        4.15      3.41 o 
   0  -8  13      112.68      120.54     14.22 o 
   1  -8  13       44.97       47.97      4.76 o 
   2  -8  13       52.48       49.80      4.24 o 
   3  -8  13       52.21       57.29      5.46 o 
   4  -8  13       26.69       12.36     11.10 o 
  -6  -7  13       48.31       36.80      3.73 o 
  -5  -7  13       24.46       28.07      3.61 o 
  -4  -7  13      111.40      106.17      4.12 o 
  -3  -7  13        1.18       14.47      8.83 o 
  -2  -7  13       79.36       82.54      3.78 o 
  -1  -7  13        7.31        7.36      3.91 o 
   0  -7  13       22.15       29.31      4.40 o 
   1  -7  13      196.30      191.33     18.06 o 
   2  -7  13       26.88       38.81      5.08 o 
   3  -7  13       80.01       93.76      6.58 o 
   4  -7  13        7.27        1.85      4.01 o 
   5  -7  13       51.12       24.33     24.24 o 
  -7  -6  13        1.52       11.45      5.25 o 
  -6  -6  13       44.19       47.53      5.12 o 
  -5  -6  13        7.66        9.80      6.75 o 
  -4  -6  13       82.05       83.22      9.09 o 
  -3  -6  13       86.44       84.38      6.17 o 
  -2  -6  13       42.98       42.43      3.23 o 
  -1  -6  13       66.81       72.27      5.54 o 
   0  -6  13        3.00       21.64     13.25 o 
   1  -6  13      134.04      140.74     18.26 o 
   2  -6  13       12.22       19.29      5.03 o 
   3  -6  13      131.61      148.84      6.61 o 
   4  -6  13        7.71       -4.31      4.92 o 
   5  -6  13        0.61       -0.21      5.36 o 
  -8  -5  13       11.12        5.24      4.45 o 
  -7  -5  13       26.00       19.63      4.07 o 
  -6  -5  13       44.33       38.16     17.52 o 
  -5  -5  13       13.86       20.42      3.70 o 
  -4  -5  13       15.67       23.75      6.86 o 
  -3  -5  13      322.59      313.92     14.98 o 
  -2  -5  13       14.69       12.68      3.50 o 
  -1  -5  13      127.71      156.93     15.23 o 
   0  -5  13       38.41       45.19     11.26 o 
   1  -5  13        4.01       14.15      4.54 o 
   2  -5  13       37.65       36.14      5.14 o 
   3  -5  13        0.06       -6.00      6.00 o 
   4  -5  13       51.79       47.77     36.29 o 
   5  -5  13        6.75       17.50      5.71 o 
  -9  -4  13        8.57       15.39     10.90 o 
  -8  -4  13       75.87       76.20      4.28 o 
  -7  -4  13       81.35       65.72      3.87 o 
  -6  -4  13       80.03       92.54      3.83 o 
  -5  -4  13      209.38      214.98      3.95 o 
  -4  -4  13       27.66       46.41      7.61 o 
  -3  -4  13      218.45      201.89     16.41 o 
  -2  -4  13        2.79        5.41      4.01 o 
  -1  -4  13      260.52      288.10      6.20 o 
   0  -4  13       42.20       40.78      7.18 o 
   1  -4  13        0.13       -1.84      4.70 o 
   2  -4  13       77.26       79.32      5.90 o 
   3  -4  13        0.15        2.00      4.68 o 
   4  -4  13       31.52       36.15     28.27 o 
  -9  -3  13       22.36       25.57      6.37 o 
  -8  -3  13        3.14       11.04     10.26 o 
  -7  -3  13      161.32      145.83      8.08 o 
  -6  -3  13        7.99        5.31      3.59 o 
  -5  -3  13       74.60       77.16      3.46 o 
  -4  -3  13       29.50       35.11      3.49 o 
  -3  -3  13        4.73       10.23      4.70 o 
  -2  -3  13       91.09       89.39      4.45 o 
  -1  -3  13       76.62       65.84      5.69 o 
   0  -3  13       48.15       54.02      4.47 o 
   1  -3  13        0.22       -4.90      4.90 o 
   2  -3  13       25.12       31.22      4.75 o 
   3  -3  13       27.91       14.71     17.15 o 
   4  -3  13        1.07       -0.72      5.03 o 
 -10  -2  13        0.77       -1.96      7.78 o 
  -9  -2  13       17.69       14.90     11.09 o 
  -8  -2  13       13.39       21.53      4.57 o 
  -7  -2  13       21.44       24.04      4.43 o 
  -6  -2  13       90.73       95.65      4.39 o 
  -5  -2  13      126.06      125.28     15.64 o 
  -4  -2  13       46.34       60.37      4.34 o 
  -3  -2  13        0.26       -0.05      6.28 o 
  -2  -2  13       63.11       64.06      5.81 o 
  -1  -2  13       21.06       31.07      5.75 o 
   0  -2  13       16.57        5.88      4.59 o 
   1  -2  13        4.62        2.31      5.04 o 
   2  -2  13        0.65        8.99      4.77 o 
   3  -2  13       33.93       32.89     25.20 o 
   4  -2  13       15.95       18.49      7.48 o 
 -10  -1  13        0.62       -3.22      8.33 o 
  -9  -1  13       15.72       11.89      4.12 o 
  -8  -1  13       11.56       16.66      7.20 o 
  -7  -1  13       12.38       15.12      3.84 o 
  -6  -1  13      169.06      174.52      9.36 o 
  -5  -1  13       17.55       15.47      3.79 o 
  -4  -1  13      143.13      150.44      4.56 o 
  -3  -1  13       22.82       29.55      6.44 o 
  -2  -1  13       58.19       56.14      4.65 o 
  -1  -1  13      173.50      181.04      6.65 o 
   0  -1  13        0.17       12.87      6.76 o 
   1  -1  13      116.32      102.80      5.43 o 
   2  -1  13        0.22        2.59      4.61 o 
   3  -1  13       11.62       20.46      5.63 o 
 -10   0  13       30.22       36.09      6.35 o 
  -9   0  13       36.53       28.56      4.07 o 
  -8   0  13       97.20      103.33      9.20 o 
  -7   0  13        0.42       -1.89      3.72 o 
  -6   0  13      202.44      205.80      4.06 o 
  -5   0  13       43.60       39.46      3.82 o 
  -4   0  13      164.16      171.85      6.69 o 
  -3   0  13      122.61      125.43      6.24 o 
  -2   0  13       36.34       48.28      5.77 o 
  -1   0  13      136.87      138.65      6.68 o 
   0   0  13        6.67       16.00      5.17 o 
   1   0  13       77.92       71.46     34.61 o 
   2   0  13       24.38       17.25      7.52 o 
 -10   1  13       58.19       70.64      4.66 o 
  -9   1  13        0.29        1.47      3.62 o 
  -8   1  13       45.83       50.28      4.06 o 
  -7   1  13       81.90       83.62      4.64 o 
  -6   1  13       30.40       27.32      3.71 o 
  -5   1  13      137.75      131.18      5.88 o 
  -4   1  13        9.09        5.81      4.60 o 
  -3   1  13       75.18       62.47      5.97 o 
  -2   1  13       23.69       19.88      4.63 o 
  -1   1  13       27.72       21.10      5.02 o 
   0   1  13       43.86       45.62      6.75 o 
   1   1  13        5.79        3.40      4.44 o 
   2   1  13       63.70       53.71     36.31 o 
 -10   2  13       13.69        4.92      6.20 o 
  -9   2  13       40.60       55.00      4.89 o 
  -8   2  13       11.43       13.86      4.65 o 
  -7   2  13       94.01      102.02      4.47 o 
  -6   2  13       16.06       25.51      4.48 o 
  -5   2  13       82.28       86.47      4.02 o 
  -4   2  13      104.64       86.18      6.67 o 
  -3   2  13       60.63       61.72      6.79 o 
  -2   2  13       70.78       76.61      9.63 o 
  -1   2  13        0.16       -6.14      6.14 o 
   0   2  13       67.75       68.15     20.63 o 
   1   2  13        3.12       -1.82      5.81 o 
 -10   3  13        0.09       -2.03      5.12 o 
  -9   3  13       75.45       73.06      4.72 o 
  -8   3  13        3.79        1.93      4.65 o 
  -7   3  13       71.99       87.48      8.07 o 
  -6   3  13       45.66       45.79      9.82 o 
  -5   3  13       75.62       77.55      5.01 o 
  -4   3  13       62.58       63.52      6.75 o 
  -3   3  13        0.93       -6.64      6.64 o 
  -2   3  13       80.06       79.73      8.18 o 
  -1   3  13        1.46       -1.36      4.03 o 
   0   3  13        4.79        6.67      9.19 o 
 -10   4  13        0.15        4.47      5.16 o 
  -9   4  13       35.64       33.92      5.19 o 
  -8   4  13        8.17        2.02     10.44 o 
  -7   4  13       14.47       13.24      4.60 o 
  -6   4  13        8.47        5.24      6.28 o 
  -5   4  13        0.28       -6.97      6.97 o 
  -4   4  13       21.35       28.53      6.34 o 
  -3   4  13       14.46       13.47      4.69 o 
  -2   4  13        7.13       10.99      4.00 o 
  -1   4  13       37.46       25.64      8.19 o 
  -9   5  13       12.89       22.60      6.37 o 
  -8   5  13        1.38        1.88      5.22 o 
  -7   5  13        3.78        8.93      6.68 o 
  -6   5  13        6.59        7.58      7.28 o 
  -5   5  13       30.35       36.01      4.69 o 
  -4   5  13        0.43        5.70      7.51 o 
  -3   5  13       29.24       28.58     10.17 o 
  -6   6  13       28.40       27.77      5.35 o 
  -3  -9  14       22.04       38.23      7.50 o 
  -2  -9  14       71.46       56.41      3.83 o 
  -1  -9  14       31.54       33.37      5.10 o 
   0  -9  14        0.09       10.13      8.14 o 
   1  -9  14       34.40       46.67      8.21 o 
   2  -9  14        6.94       13.63      5.43 o 
  -4  -8  14        6.66        9.53      3.84 o 
  -3  -8  14       18.66       25.27      8.49 o 
  -2  -8  14        1.80        8.86      4.11 o 
  -1  -8  14       34.38       35.19     10.22 o 
   0  -8  14        1.29        1.07      5.60 o 
   1  -8  14       41.81       43.77      5.26 o 
   2  -8  14        9.74       21.14      5.15 o 
   3  -8  14        5.78       22.20      7.38 o 
  -6  -7  14        2.01       12.78      5.64 o 
  -5  -7  14        5.11        2.44      5.13 o 
  -4  -7  14        5.05        8.99      4.09 o 
  -3  -7  14       52.66       66.90      5.36 o 
  -2  -7  14        0.10        0.75      3.84 o 
  -1  -7  14       30.91       37.54      5.08 o 
   0  -7  14       39.17       34.74      7.69 o 
   1  -7  14        4.10        9.67      7.84 o 
   2  -7  14       56.28       53.66      5.83 o 
   3  -7  14        0.05       -7.43      7.43 o 
  -6  -6  14        0.04        1.67      4.26 o 
  -5  -6  14       45.31       43.56      8.18 o 
  -4  -6  14       46.38       44.23     11.04 o 
  -3  -6  14       75.02       82.28      8.28 o 
  -2  -6  14      114.70      112.67      5.30 o 
  -1  -6  14       13.37       10.01      4.08 o 
   0  -6  14      234.41      262.43     21.01 o 
   1  -6  14        1.22        7.43      4.37 o 
   2  -6  14      101.60       98.64     11.96 o 
   3  -6  14       10.45       35.80      7.47 o 
  -7  -5  14       32.33       20.46      4.28 o 
  -6  -5  14       65.72       71.77      8.04 o 
  -5  -5  14       24.53       21.56      5.66 o 
  -4  -5  14      189.69      212.95      4.63 o 
  -3  -5  14        0.42       -5.15      5.15 o 
  -2  -5  14      156.90      168.63      4.67 o 
  -1  -5  14        0.98       -0.67      4.65 o 
   0  -5  14       66.44       74.74     13.52 o 
   1  -5  14       32.97       28.94      6.16 o 
   2  -5  14       61.86       85.31      5.23 o 
   3  -5  14       16.10        7.18      4.99 o 
  -8  -4  14       21.62       29.26      6.74 o 
  -7  -4  14       20.35       18.25      4.04 o 
  -6  -4  14        8.10        2.06      4.82 o 
  -5  -4  14        0.29        7.84      7.03 o 
  -4  -4  14      140.43      149.35      8.96 o 
  -3  -4  14        2.62       -2.21      9.14 o 
  -2  -4  14       84.23       79.11      4.53 o 
  -1  -4  14       13.60        8.63      6.15 o 
   0  -4  14        5.26        8.64      5.08 o 
   1  -4  14       27.35       33.38      4.74 o 
   2  -4  14        2.12        6.63      5.02 o 
   3  -4  14       46.98       56.66     33.40 o 
  -8  -3  14        6.05        3.66      6.71 o 
  -7  -3  14        9.65       11.28      3.96 o 
  -6  -3  14       35.05       31.39      5.24 o 
  -5  -3  14       11.42       13.16      7.45 o 
  -4  -3  14        0.66        0.00      4.05 o 
  -3  -3  14      155.18      167.51      4.34 o 
  -2  -3  14       52.13       62.81      6.26 o 
  -1  -3  14      110.69      146.93      6.23 o 
   0  -3  14       14.83       12.99      5.31 o 
   1  -3  14       28.85       36.59      4.55 o 
   2  -3  14       19.70       19.52      6.70 o 
   3  -3  14        3.07       -2.06      8.85 o 
  -9  -2  14        1.96        5.42      5.94 o 
  -8  -2  14       60.61       59.74      5.75 o 
  -7  -2  14       18.16       25.65      5.56 o 
  -6  -2  14       71.23       73.09      4.66 o 
  -5  -2  14      131.38      128.42     13.71 o 
  -4  -2  14        4.63       12.12      4.29 o 
  -3  -2  14      154.43      145.42      6.28 o 
  -2  -2  14        5.73       -1.70      6.53 o 
  -1  -2  14      203.91      232.55      7.18 o 
   0  -2  14       22.67       26.24      6.46 o 
   1  -2  14       23.10       44.55      7.07 o 
   2  -2  14       52.95       48.36     23.66 o 
  -9  -1  14        8.89       12.31      4.80 o 
  -8  -1  14        3.56       12.57     14.53 o 
  -7  -1  14      121.75      117.22      4.13 o 
  -6  -1  14       18.93       30.08      8.93 o 
  -5  -1  14       95.86       90.89      7.01 o 
  -4  -1  14       16.51       20.95      4.77 o 
  -3  -1  14       59.14       68.52      6.86 o 
  -2  -1  14       70.71       80.73      6.26 o 
  -1  -1  14       18.17       22.76      6.16 o 
   0  -1  14       53.12       50.17      5.48 o 
   1  -1  14        2.43       -6.68      7.07 o 
   2  -1  14       37.35       24.42     13.77 o 
  -9   0  14       23.35       30.22      4.92 o 
  -8   0  14        0.07       12.63      8.12 o 
  -7   0  14       66.41       67.47      4.84 o 
  -6   0  14       16.85       23.63      4.64 o 
  -5   0  14       72.75       82.06      4.31 o 
  -4   0  14       38.60       54.94      5.95 o 
  -3   0  14        2.93        4.75      6.60 o 
  -2   0  14      105.47      120.51      6.30 o 
  -1   0  14        5.18        8.93      6.16 o 
   0   0  14       32.52       41.92      5.28 o 
   1   0  14        6.17        2.67      4.34 o 
  -9   1  14        2.91       -4.99      4.99 o 
  -8   1  14       31.80       35.07      7.41 o 
  -7   1  14        0.61       -0.24      4.05 o 
  -6   1  14      132.44      146.97     13.16 o 
  -5   1  14        0.09       -1.97      3.98 o 
  -4   1  14       87.23       85.72      7.23 o 
  -3   1  14        8.32       16.87      6.35 o 
  -2   1  14       32.36       27.45      6.74 o 
  -1   1  14       53.16       57.44      5.27 o 
   0   1  14       13.97        7.94      4.60 o 
  -9   2  14        1.69        5.68      4.86 o 
  -8   2  14       63.87       56.13      6.70 o 
  -7   2  14        5.56       15.88      4.71 o 
  -6   2  14       79.18       78.85      4.81 o 
  -5   2  14       19.64       12.39      6.39 o 
  -4   2  14       72.19       75.19      6.50 o 
  -3   2  14       45.71       55.72      7.15 o 
  -2   2  14       32.05       41.66      5.27 o 
  -1   2  14       25.00       18.98      7.00 o 
  -9   3  14       30.07       35.98      5.29 o 
  -8   3  14       40.77       36.07      4.47 o 
  -7   3  14        0.24      -10.53     11.20 o 
  -6   3  14       59.18       56.53      7.45 o 
  -5   3  14       17.85       11.08      7.48 o 
  -4   3  14       28.52       21.98      7.43 o 
  -3   3  14       18.51       24.60      5.06 o 
  -2   3  14        0.03        4.12      6.18 o 
  -8   4  14       10.11       17.78      4.78 o 
  -7   4  14        3.57       -0.19      6.70 o 
  -6   4  14        0.06       -6.80      6.80 o 
  -5   4  14        5.23        4.20      6.74 o 
  -4   4  14       33.48       50.34      6.74 o 
  -2  -8  15        6.92        5.96      5.95 o 
  -1  -8  15        6.48        0.02      5.06 o 
   0  -8  15       11.16        7.63      7.64 o 
  -4  -7  15        9.66       11.32      4.98 o 
  -3  -7  15        4.88       15.59      4.04 o 
  -2  -7  15        3.93        2.75      3.59 o 
  -1  -7  15        8.06       17.77      5.32 o 
   0  -7  15        3.19        5.75      5.75 o 
   1  -7  15       32.62       38.46      7.35 o 
  -5  -6  15        0.73       -5.50      5.50 o 
  -4  -6  15       36.65       29.21      5.23 o 
  -3  -6  15        8.54       19.03      6.87 o 
  -2  -6  15       13.18        9.99     10.12 o 
  -1  -6  15       39.65       50.63      6.55 o 
   0  -6  15        1.05        7.54     10.92 o 
   1  -6  15       55.56       64.50      5.84 o 
  -6  -5  15       63.03       68.97      4.36 o 
  -5  -5  15       18.03       15.25      9.16 o 
  -4  -5  15       97.57      116.54      4.83 o 
  -3  -5  15       58.97       44.03      4.74 o 
  -2  -5  15       35.43       32.46      6.38 o 
  -1  -5  15       86.88      101.64      5.19 o 
   0  -5  15        5.81       10.86      4.32 o 
   1  -5  15       51.28       37.07     10.99 o 
  -7  -4  15       47.01       39.54      6.37 o 
  -6  -4  15       26.00        5.48     10.73 o 
  -5  -4  15      136.48      137.16      4.68 o 
  -4  -4  15        5.12       12.71      5.10 o 
  -3  -4  15      174.95      154.80      4.19 o 
  -2  -4  15        0.55        2.25      6.80 o 
  -1  -4  15       27.29       34.03      5.69 o 
   0  -4  15       75.35       91.69      6.92 o 
   1  -4  15        2.89        7.13      6.11 o 
  -7  -3  15       36.51       23.74      4.52 o 
  -6  -3  15        0.34       -0.77      9.25 o 
  -5  -3  15       34.60       41.69      4.19 o 
  -4  -3  15       56.00       58.36      3.63 o 
  -3  -3  15        2.31        9.81      6.72 o 
  -2  -3  15      117.88      129.23      7.36 o 
  -1  -3  15        3.25       11.79      7.27 o 
   0  -3  15       44.65       55.40      4.76 o 
   1  -3  15       36.09       30.64      5.62 o 
  -8  -2  15        2.85        9.62      4.29 o 
  -7  -2  15        7.58        5.50      4.01 o 
  -6  -2  15        5.78       11.56      4.95 o 
  -5  -2  15        8.97       18.28      6.82 o 
  -4  -2  15      138.94      142.83      5.89 o 
  -3  -2  15        7.27       20.03      6.51 o 
  -2  -2  15      115.95      135.00      6.57 o 
  -1  -2  15       58.75       63.44      5.47 o 
   0  -2  15       17.87       18.83      6.07 o 
   1  -2  15       32.97       31.83      6.87 o 
  -8  -1  15       17.86       34.01      9.77 o 
  -7  -1  15        0.55        8.49     13.76 o 
  -6  -1  15       21.78       20.88      9.23 o 
  -5  -1  15        6.66       18.71     16.85 o 
  -4  -1  15        1.86       -6.23      6.23 o 
  -3  -1  15       53.47       68.78      6.98 o 
  -2  -1  15        9.90       14.03      6.91 o 
  -1  -1  15       24.27       34.48      6.41 o 
   0  -1  15        2.89       11.33      6.04 o 
  -8   0  15       11.88        7.95      5.06 o 
  -7   0  15        0.03       -2.63     16.20 o 
  -6   0  15        2.82        9.33      3.68 o 
  -5   0  15        1.96       -2.49      5.09 o 
  -4   0  15       11.46       10.37      6.43 o 
  -3   0  15       23.44       13.11      7.25 o 
  -2   0  15       18.72        6.89      7.31 o 
  -1   0  15       41.33       39.83      5.38 o 
  -8   1  15        5.24       -0.23      8.81 o 
  -7   1  15       17.64       18.27      5.02 o 
  -6   1  15       17.91       13.32      6.95 o 
  -5   1  15       58.53       60.56      6.69 o 
  -4   1  15        0.05       -5.58      6.38 o 
  -3   1  15       57.54       50.42      5.39 o 
  -2   1  15       38.24       42.19      9.71 o 
  -7   2  15      108.16      116.38      5.25 o 
  -6   2  15        9.77       18.76      6.86 o 
  -5   2  15       70.11       83.60      7.69 o 
  -4   2  15        1.20       -2.60      6.80 o 
  -3   2  15       16.04       24.72      5.69 o 
  -4  -5  16       61.31       55.66      7.15 o 
  -3  -5  16        9.27       10.93      7.74 o 
  -2  -5  16       62.76       64.96      5.84 o 
  -1  -5  16        2.12       -0.65      6.72 o 
  -5  -4  16       10.12       18.65      6.72 o 
  -4  -4  16      101.64      106.29     15.34 o 
  -3  -4  16        1.54        7.26      5.40 o 
  -2  -4  16       33.65       44.19      6.92 o 
  -1  -4  16       20.05       29.72      6.98 o 
  -5  -3  16        0.17        5.92      5.03 o 
  -4  -3  16        1.79        5.18      5.06 o 
  -3  -3  16        0.44        0.56      6.85 o 
  -2  -3  16        1.38       -7.92      7.92 o 
  -6  -2  16        2.62        8.32      4.96 o 
  -5  -2  16       28.39       19.13      4.74 o 
  -4  -2  16        6.30       14.51      7.40 o 
  -3  -2  16       34.64       23.03      7.54 o 
  -2  -2  16        0.14       -5.48      5.48 o 
  -6  -1  16       17.29       20.77      7.40 o 
  -5  -1  16       24.03       34.99      5.22 o 
  -4  -1  16        1.38       16.28      7.63 o 
  -3  -1  16       19.37       29.43      7.74 o 
                                                 
